# Supplementary material for: Clinical pattern of antibiotic overuse and misuse in primary healthcare hospitals in the southwest of China
Source: PLoS One. 2019 Jun 26;14(6):e0214779. doi: 10.1371/journal.pone.0214779 (PMC6594576; doi:10.1371/journal.pone.0214779)
Supplement: S1 Table — (XLSX) [file pone.0214779.s002.xlsx]

## Sheet: data.ATB
S2 Table: Database of antibiotic prescriptions
Dcode	Sex	Age	Title	Education	Workload	Opcode	Psex	Page	Recdate	Rectime	Insurance	ICD.10	Disease	ATB
1110000	2	[39, 75]	B	C	35	1110822	2	[18, 49]	43214	0.66478	NRCMCS	ZN2009003	Attachment inflammation	amoxicillin capsule
1120000	2	[39, 75]	A	U	19	1120572	2	[50, 64]	43243	0.462894	NRCMCS	ZN2009003	Attachment inflammation	amoxicillin capsule
1110000	2	[39, 75]	B	C	35	1110940	2	[18, 49]	43222	0.723206	OP	ZN2009003	Attachment inflammation	cefotaxime sodium for injection
1120000	2	[39, 75]	A	U	19	1120360	2	[18, 49]	43213	0.704051	NRCMCS	ZN2009003	Attachment inflammation	ceftriaxone sodium for injection
1120000	2	[39, 75]	A	U	19	1120360	2	[18, 49]	43213	0.704051	NRCMCS	ZN2009003	Attachment inflammation	ceftriaxone sodium for injection
1130000	1	[32, 38]	A	U	5	1130438	2	[18, 49]	43226	0.392361	OP	ZN2009003	Attachment inflammation	ceftriaxone sodium for injection
1120000	2	[39, 75]	A	U	19	1120380	2	[18, 49]	43216	0.376262	NRCMCS	ZN2009003	Attachment inflammation	ceftriaxone sodium for injection
1130000	1	[32, 38]	A	U	5	1130381	2	[18, 49]	43217	0.653322	OP	ZN2009003	Attachment inflammation	ceftriaxone sodium for injection
1120000	2	[39, 75]	A	U	19	1120264	2	[18, 49]	43198	0.44647	OP	ZN2009003	Attachment inflammation	ceftriaxone sodium for injection
1130000	1	[32, 38]	A	U	5	1130438	2	[18, 49]	43226	0.392361	OP	ZN2009003	Attachment inflammation	ceftriaxone sodium for injection
1150000	1	[39, 75]	B	T	26	1150382	2	[18, 49]	43237	0.572847	OP	ZN2009003	Attachment inflammation	ceftriaxone sodium for injection
1150000	1	[39, 75]	B	T	26	1150397	2	[18, 49]	43238	0.343715	OP	ZN2009003	Attachment inflammation	ceftriaxone sodium for injection
1140000	1	[32, 38]	A	C	1	1140315	2	[18, 49]	43235	0.412685	OP	ZN2009003	Attachment inflammation	ceftriaxone sodium for injection
1710000	1	[32, 38]	A	U	13	1710844	2	[18, 49]	43239	0.619769	OP	ZN2009003	Attachment inflammation	ceftriaxone sodium for injection
1140000	1	[32, 38]	A	C	1	1140320	2	[18, 49]	43236	0.360613	OP	ZN2009003	Attachment inflammation	ceftriaxone sodium for injection
1140000	1	[32, 38]	A	C	1	1140328	2	[18, 49]	43237	0.37228	OP	ZN2009003	Attachment inflammation	ceftriaxone sodium for injection
1130000	1	[32, 38]	A	U	5	1130450	2	[18, 49]	43228	0.367581	OP	ZN2009003	Attachment inflammation	ceftriaxone sodium for injection
1120000	2	[39, 75]	A	U	19	1120264	2	[18, 49]	43198	0.44647	OP	ZN2009003	Attachment inflammation	ceftriaxone sodium for injection
1140000	1	[32, 38]	A	C	1	1140313	1	[18, 49]	43235	0.365995	OP	ZN2009003	Attachment inflammation	ceftriaxone sodium for injection
1140000	1	[32, 38]	A	C	1	1140314	2	[18, 49]	43235	0.389641	OP	ZN2009003	Attachment inflammation	ceftriaxone sodium for injection
1130000	1	[32, 38]	A	U	5	1130404	2	[18, 49]	43215	0.364444	NRCMCS	ZN2009003	Attachment inflammation	ceftriaxone sodium for injection
1140000	1	[32, 38]	A	C	1	1140327	2	[18, 49]	43237	0.371389	OP	ZN2009003	Attachment inflammation	ceftriaxone sodium for injection
1130000	1	[32, 38]	A	U	5	1130445	2	[18, 49]	43227	0.400752	OP	ZN2009003	Attachment inflammation	ceftriaxone sodium for injection
1140000	1	[32, 38]	A	C	1	1140317	2	[18, 49]	43236	0.554688	OP	ZN2009003	Attachment inflammation	ceftriaxone sodium for injection
1140000	1	[32, 38]	A	C	1	1140318	2	[18, 49]	43236	0.348206	OP	ZN2009003	Attachment inflammation	ceftriaxone sodium for injection
1110000	1	[39, 75]	A	C	31	1110154	2	[18, 49]	43160	0.683796	NRCMCS	ZN2009003	Attachment inflammation	cephalexin capsule
1130000	1	[32, 38]	A	U	5	1130445	2	[18, 49]	43227	0.400752	OP	ZN2009003	Attachment inflammation	levofloxacin hydrochloride sodium chloride injection
1130000	1	[32, 38]	A	U	5	1130438	2	[18, 49]	43226	0.392361	OP	ZN2009003	Attachment inflammation	levofloxacin hydrochloride sodium chloride injection
1130000	1	[32, 38]	A	U	5	1130450	2	[18, 49]	43228	0.367581	OP	ZN2009003	Attachment inflammation	levofloxacin hydrochloride sodium chloride injection
1110000	2	[39, 75]	B	C	35	1110940	2	[18, 49]	43222	0.723206	OP	ZN2009003	Attachment inflammation	tinidazole sodium chloride injection
1120000	2	[39, 75]	A	U	19	1120380	2	[18, 49]	43216	0.376262	NRCMCS	ZN2009003	Attachment inflammation	tinidazole sodium chloride injection
1130000	1	[32, 38]	A	U	5	1130381	2	[18, 49]	43217	0.653322	OP	ZN2009003	Attachment inflammation	tinidazole sodium chloride injection
1120000	2	[39, 75]	A	U	19	1120264	2	[18, 49]	43198	0.44647	OP	ZN2009003	Attachment inflammation	tinidazole sodium chloride injection
1120000	2	[39, 75]	A	U	19	1120360	2	[18, 49]	43213	0.704051	NRCMCS	ZN2009003	Attachment inflammation	tinidazole sodium chloride injection
1130000	1	[32, 38]	A	U	5	1130404	2	[18, 49]	43215	0.364444	NRCMCS	ZN2009003	Attachment inflammation	tinidazole sodium chloride injection
1620000	2	[25, 31]	A	C	4	1620422	1	(5, 17]	43230	0.813611	OP	ZN2009002	Animal bite	amoxicillin dispersible tablets
1750000	1	[39, 75]	A	C	30	1750222	2	(5, 17]	43213	0.745162	OP	ZN2009002	Animal bite	roxithromycin dispersible tablets (75mg) 20
1620000	2	[25, 31]	A	C	4	1620018	2	[18, 49]	43137	0.656944	OP	ZN2009002	Animal bite	tinidazole sodium chloride injection
1750000	1	[39, 75]	A	C	30	1750098	1	[65, 130)	43169	0.399444	NRCMCS	ZCA.XNH	Rectal cancer	amoxicillin capsule
1550000	2	[25, 31]	A	C	6	1550359	2	[65, 130)	43164	0.589815	NRCMCS	ZCA.XNH	Rectal cancer	ceftriaxone sodium for injection
1530000	2	[25, 31]	A	U	3	1530891	2	[65, 130)	43227	0.388657	NRCMCS	ZCA.XNH	Rectal cancer	ceftriaxone sodium for injection
1540000	1	[39, 75]	A	T	18	1540269	2	[65, 130)	43166	0.746944	NRCMCS	ZCA.XNH	Rectal cancer	ceftriaxone sodium for injection
1560000	1	[32, 38]	A	C	11	1562057	2	[65, 130)	43225	0.68235	NRCMCS	ZCA.XNH	Rectal cancer	ceftriaxone sodium for injection
1560000	1	[32, 38]	A	C	11	1560381	2	[65, 130)	43162	0.524109	NRCMCS	ZCA.XNH	Rectal cancer	ceftriaxone sodium for injection
1550000	2	[25, 31]	A	C	6	1550422	2	[65, 130)	43165	0.598542	NRCMCS	ZCA.XNH	Rectal cancer	ceftriaxone sodium for injection
1440000	1	[39, 75]	B	C	21	1440076	2	[65, 130)	43135	0.674977	NRCMCS	ZCA.XNH	Rectal cancer	clindamycin capsule
1440000	1	[39, 75]	B	C	21	1442674	2	[50, 64]	43251	0.393542	OP	ZCA.XNH	Rectal cancer	lincomycin hydrochloride injection
1440000	1	[39, 75]	B	C	21	1441645	2	[65, 130)	43207	0.661597	NRCMCS	ZCA.XNH	Rectal cancer	norfloxacin capsule
1450000	2	[32, 38]	A	U	11	1452192	2	[65, 130)	43219	0.35713	NRCMCS	ZCA.XNH	Rectal cancer	norfloxacin capsule
1440000	1	[39, 75]	B	C	21	1440369	2	[65, 130)	43162	0.433056	NRCMCS	ZCA.XNH	Rectal cancer	norfloxacin capsule
1440000	1	[39, 75]	B	C	21	1441119	2	[65, 130)	43184	0.355579	NRCMCS	ZCA.XNH	Rectal cancer	norfloxacin capsule
1440000	1	[39, 75]	B	C	21	1442112	2	[65, 130)	43226	0.374433	NRCMCS	ZCA.XNH	Rectal cancer	norfloxacin capsule
1450000	2	[32, 38]	A	U	11	1452646	2	[65, 130)	43233	0.393831	NRCMCS	ZCA.XNH	Rectal cancer	norfloxacin capsule
1450000	2	[32, 38]	A	U	11	1451968	2	[65, 130)	43205	0.35765	NRCMCS	ZCA.XNH	Rectal cancer	norfloxacin capsule
1440000	1	[39, 75]	B	C	21	1441473	2	[65, 130)	43195	0.477326	NRCMCS	ZCA.XNH	Rectal cancer	norfloxacin capsule
1380000	1	[25, 31]	A	T	7	1380054	2	[65, 130)	43161	0.421597	OP	CRGSGZ.XNH	Double fracture of radius and ulna	tinidazole sodium chloride injection (plastic)
1150000	1	[39, 75]	B	T	26	1150284	1	[65, 130)	43201	0.646146	NRCMCS	MXZSXFQZ.XNH	Chronic obstructive emphysema	ketoconazole
1150000	1	[39, 75]	B	T	26	1150290	1	[65, 130)	43202	0.616863	NRCMCS	MXZSXFQZ.XNH	Chronic obstructive emphysema	ketoconazole
1150000	1	[39, 75]	B	T	26	1150301	1	[65, 130)	43206	0.576736	NRCMCS	MXZSXFQZ.XNH	Chronic obstructive emphysema	ketoconazole
1140000	1	[32, 38]	A	C	1	1140229	1	[65, 130)	43203	0.531169	NRCMCS	MXZSXFQZ.XNH	Chronic obstructive emphysema	ketoconazole
1140000	1	[32, 38]	A	C	1	1140230	1	[65, 130)	43204	0.351817	NRCMCS	MXZSXFQZ.XNH	Chronic obstructive emphysema	ketoconazole
1150000	1	[39, 75]	B	T	26	1150298	1	[65, 130)	43205	0.640035	NRCMCS	MXZSXFQZ.XNH	Chronic obstructive emphysema	ketoconazole
1260000	2	[25, 31]	A	C	5	1261526	2	[18, 49]	43241	0.545081	NRCMCS	N76.000	colpitis	metronidazole tablets
1270000	2	[25, 31]	A	U	6	1270966	2	[50, 64]	43248	0.396169	NRCMCS	K81.000	cholecystitis	penicillin sodium for injection
1260000	2	[25, 31]	A	C	5	1261561	2	[18, 49]	43245	0.601262	NRCMCS	K81.000	cholecystitis	omeprazole sodium for injection
1270000	2	[25, 31]	A	U	6	1270966	2	[50, 64]	43248	0.396169	NRCMCS	K81.000	cholecystitis	omeprazole sodium for injection
1240000	2	[39, 75]	C	C	20	1241182	2	(5, 17]	43206	0.626076	OP	SXY.XNH	parotitis	acetylspiramycin
1390000	2	[25, 31]	A	U	6	1390417	2	[18, 49]	43181	0.526516	OP	ssx0002	Thyroid tumor resection	cefradine capsule
1390000	2	[25, 31]	A	U	6	1390417	2	[18, 49]	43181	0.526516	OP	ssx0002	Thyroid tumor resection	levofloxacin capsule
1750000	1	[39, 75]	A	C	30	1750348	1	[18, 49]	43243	0.678866	OP	ssx0002	Thyroid tumor resection	amoxicillin capsule
1790000	1	[32, 38]	A	T	4	1790091	2	[18, 49]	43166	0.594329	NRCMCS	RXXYZS	Lobular hyperplasia	amoxicillin capsule
1810000	1	[32, 38]	A	C	4	1810167	2	(5, 17]	43169	0.420127	NRCMCS	RXXYZS	Lobular hyperplasia	amoxicillin capsule
1680000	1	[32, 38]	A	U	4	1680161	2	[18, 49]	43163	0.421273	NRCMCS	RXXYZS	Lobular hyperplasia	amoxicillin capsule
1260000	2	[25, 31]	A	C	5	1261561	2	[18, 49]	43245	0.601262	NRCMCS	K81.000	cholecystitis	ceftriaxone sodium for injection
1260000	2	[25, 31]	A	C	5	1261561	2	[18, 49]	43245	0.601262	NRCMCS	K81.000	cholecystitis	ceftriaxone sodium for injection
1280000	1	[39, 75]	A	T	33	1281272	1	[18, 49]	43244	0.80169	NRCMCS	K81.000	cholecystitis	amoxicillin capsule
1260000	2	[25, 31]	A	C	5	1261711	1	[65, 130)	43250	0.369039	NRCMCS	K81.000	cholecystitis	amoxicillin capsule
1260000	2	[25, 31]	A	C	5	1261705	1	[65, 130)	43250	0.344213	NRCMCS	K81.000	cholecystitis	amoxicillin capsule
1160000	1	[32, 38]	A	U	10	1160742	2	[18, 49]	43245	0.377106	OP	CXXZQGY	Asthmatic bronchitis	cefuroxime sodium for injection
1160000	1	[32, 38]	A	U	10	1160742	2	[18, 49]	43245	0.377106	OP	CXXZQGY	Asthmatic bronchitis	cefuroxime sodium for injection
1160000	1	[32, 38]	A	U	10	1160752	2	[18, 49]	43243	0.446076	NRCMCS	CXXZQGY	Asthmatic bronchitis	ceftriaxone sodium for injection (keseixin)
1160000	1	[32, 38]	A	U	10	1160756	2	[18, 49]	43245	0.377106	OP	CXXZQGY	Asthmatic bronchitis	ceftriaxone sodium for injection (keseixin)
1160000	1	[32, 38]	A	U	10	1160750	2	[18, 49]	43243	0.446076	NRCMCS	CXXZQGY	Asthmatic bronchitis	ceftriaxone sodium for injection (keseixin)
1160000	1	[32, 38]	A	U	10	1160750	2	[18, 49]	43243	0.446076	NRCMCS	CXXZQGY	Asthmatic bronchitis	ceftriaxone sodium for injection (keseixin)
1160000	1	[32, 38]	A	U	10	1160752	2	[18, 49]	43243	0.446076	NRCMCS	CXXZQGY	Asthmatic bronchitis	ceftriaxone sodium for injection (keseixin)
1160000	1	[32, 38]	A	U	10	1160759	2	[18, 49]	43245	0.377106	OP	CXXZQGY	Asthmatic bronchitis	ceftriaxone sodium for injection (keseixin)
1160000	1	[32, 38]	A	U	10	1160759	2	[18, 49]	43245	0.377106	OP	CXXZQGY	Asthmatic bronchitis	ceftriaxone sodium for injection (keseixin)
1160000	1	[32, 38]	A	U	10	1160756	2	[18, 49]	43245	0.377106	OP	CXXZQGY	Asthmatic bronchitis	ceftriaxone sodium for injection (keseixin)
1140000	1	[32, 38]	A	C	1	1140231	2	[50, 64]	43204	0.374167	NRCMCS	MXZSXFQZ.XNH	Chronic obstructive emphysema	ceftriaxone sodium for injection
1140000	1	[32, 38]	A	C	1	1140221	2	[50, 64]	43203	0.669919	NRCMCS	MXZSXFQZ.XNH	Chronic obstructive emphysema	ceftriaxone sodium for injection
1160000	1	[32, 38]	A	U	10	1160720	1	(0, 5]	43227	0.413356	NRCMCS	CXXZQGY	Asthmatic bronchitis	azithromycin granule
1160000	1	[32, 38]	A	U	10	1160746	2	(0, 5]	43242	0.413241	NRCMCS	CXXZQGY	Asthmatic bronchitis	azithromycin granule
1070000	2	[32, 38]	A	U	12	1070036	1	[18, 49]	43171	0.473113	NRCMCS	MNRSZHZ	Meniere's syndrome	amoxicillin capsule
1260000	2	[25, 31]	A	C	5	1261742	1	[50, 64]	43251	0.37559	NRCMCS	L23.000	allergic dermatitis	morpholine hydrochloride tablets
1260000	2	[25, 31]	A	C	5	1261722	2	[18, 49]	43250	0.44	NRCMCS	L23.000	allergic dermatitis	morpholine hydrochloride tablets
1260000	2	[25, 31]	A	C	5	1261671	1	[18, 49]	43249	0.806597	NRCMCS	L23.000	allergic dermatitis	morpholine hydrochloride tablets
1260000	2	[25, 31]	A	C	5	1261701	1	[18, 49]	43250	0.8264	NRCMCS	L23.000	allergic dermatitis	metronidazole tablets
1270000	2	[25, 31]	A	U	6	1270940	2	[65, 130)	43247	0.349826	NRCMCS	L23.000	allergic dermatitis	acetylspiramycin tablets
1280000	1	[39, 75]	A	T	33	1281282	1	[65, 130)	43247	0.622141	NRCMCS	M13.000	allergic arthritis	lincomycin hydrochloride injection
1270000	2	[25, 31]	A	U	6	1270993	1	(5, 17]	43251	0.396898	NRCMCS	J03.000	acute tonsillitis	lincomycin hydrochloride injection
1260000	2	[25, 31]	A	C	5	1261694	1	(5, 17]	43250	0.596308	NRCMCS	J03.000	acute tonsillitis	amoxicillin granule
1260000	2	[25, 31]	A	C	5	1261527	2	[18, 49]	43241	0.547512	NRCMCS	J39.000	upper respiratory tract infection	roxithromycin dispersible tablet
1270000	2	[25, 31]	A	U	6	1270988	1	（0， 5]	43251	0.811887	NRCMCS	J39.000	upper respiratory tract infection	ribavirin granules
1270000	2	[25, 31]	A	U	6	1270992	2	(0, 5]	43251	0.389005	NRCMCS	J39.000	upper respiratory tract infection	ribavirin granules
1270000	2	[25, 31]	A	U	6	1270988	1	（0， 5]	43251	0.811887	NRCMCS	J39.000	upper respiratory tract infection	ribavirin granules
1270000	2	[25, 31]	A	U	6	1270911	2	[18, 49]	43243	0.687211	NRCMCS	J39.000	upper respiratory tract infection	penicillin sodium for injection
1260000	2	[25, 31]	A	C	5	1261686	2	[18, 49]	43249	0.451181	NRCMCS	J39.000	upper respiratory tract infection	omeprazole sodium for injection
1260000	2	[25, 31]	A	C	5	1261726	2	[18, 49]	43250	0.463947	NRCMCS	J39.000	upper respiratory tract infection	omeprazole sodium for injection
1270000	2	[25, 31]	A	U	6	1270912	1	(5, 17]	43243	0.718495	NRCMCS	J39.000	upper respiratory tract infection	morpholine hydrochloride tablets
1270000	2	[25, 31]	A	U	6	1270913	2	(5, 17]	43243	0.73559	NRCMCS	J39.000	upper respiratory tract infection	morpholine hydrochloride tablets
1260000	2	[25, 31]	A	C	5	1261539	1	(5, 17]	43241	0.803542	NRCMCS	J39.000	upper respiratory tract infection	morpholine hydrochloride tablets
1560000	1	[32, 38]	A	C	11	1561782	2	[18, 49]	43210	0.727072	OP	pqjy	Pelvic fluid	cefradine capsule
1370000	1	[39, 75]	A	T	7	1370482	2	[18, 49]	43247	0.5339	OP	pqjy	Pelvic fluid	ceftriaxone sodium for injection
1560000	1	[32, 38]	A	C	11	1562121	2	[18, 49]	43226	0.334062	OP	pqjy	Pelvic fluid	ceftriaxone sodium for injection
1560000	1	[32, 38]	A	C	11	1562283	2	[18, 49]	43233	0.37059	NRCMCS	pqjy	Pelvic fluid	ceftriaxone sodium for injection
1620000	2	[25, 31]	A	C	4	1620375	2	[18, 49]	43219	0.446007	OP	pqjy	Pelvic fluid	ceftriaxone sodium for injection
1560000	1	[32, 38]	A	C	11	1562121	2	[18, 49]	43226	0.334062	OP	pqjy	Pelvic fluid	cephalexin capsule
1560000	1	[32, 38]	A	C	11	1562283	2	[18, 49]	43233	0.37059	NRCMCS	pqjy	Pelvic fluid	cephalexin capsule
1560000	1	[32, 38]	A	C	11	1561029	2	[18, 49]	43178	0.630359	OP	pqjy	Pelvic fluid	levofloxacin hydrochloride
1180000	1	[39, 75]	A	U	9	1180509	2	[18, 49]	43182	0.483854	OP	pqjy	Pelvic fluid	levofloxacin hydrochloride
1560000	1	[32, 38]	A	C	11	1562121	2	[18, 49]	43226	0.334062	OP	pqjy	Pelvic fluid	levofloxacin sodium chloride injection
1560000	1	[32, 38]	A	C	11	1562283	2	[18, 49]	43233	0.37059	NRCMCS	pqjy	Pelvic fluid	levofloxacin sodium chloride injection
1560000	1	[32, 38]	A	C	11	1561029	2	[18, 49]	43178	0.630359	OP	pqjy	Pelvic fluid	norfloxacin capsules (norfloxacin)
1560000	1	[32, 38]	A	C	11	1562121	2	[18, 49]	43226	0.334062	OP	pqjy	Pelvic fluid	norfloxacin capsules (norfloxacin)
1560000	1	[32, 38]	A	C	11	1562283	2	[18, 49]	43233	0.37059	NRCMCS	pqjy	Pelvic fluid	norfloxacin capsules (norfloxacin)
1560000	1	[32, 38]	A	C	11	1562442	2	[50, 64]	43240	0.441655	OP	pqjy	Pelvic fluid	penicillin sodium
1560000	1	[32, 38]	A	C	11	1562442	2	[50, 64]	43240	0.441655	OP	pqjy	Pelvic fluid	tinidazole sodium chloride injection
1620000	2	[25, 31]	A	C	4	1620375	2	[18, 49]	43219	0.446007	OP	pqjy	Pelvic fluid	tinidazole sodium chloride injection
1370000	1	[39, 75]	A	T	7	1370482	2	[18, 49]	43247	0.5339	OP	pqjy	Pelvic fluid	tinidazole sodium chloride injection (plastic)
1270000	2	[25, 31]	A	U	6	1270992	2	(0, 5]	43251	0.389005	NRCMCS	J39.000	upper respiratory tract infection	lincomycin hydrochloride injection
1260000	2	[25, 31]	A	C	5	1261686	2	[18, 49]	43249	0.451181	NRCMCS	J39.000	upper respiratory tract infection	lincomycin hydrochloride injection
1270000	2	[25, 31]	A	U	6	1270912	1	(5, 17]	43243	0.718495	NRCMCS	J39.000	upper respiratory tract infection	lincomycin hydrochloride injection
1270000	2	[25, 31]	A	U	6	1270988	1	（0， 5]	43251	0.811887	NRCMCS	J39.000	upper respiratory tract infection	lincomycin hydrochloride injection
1260000	2	[25, 31]	A	C	5	1261532	2	(5, 17]	43241	0.636944	NRCMCS	J39.000	upper respiratory tract infection	lincomycin hydrochloride injection
1260000	2	[25, 31]	A	C	5	1261726	2	[18, 49]	43250	0.463947	NRCMCS	J39.000	upper respiratory tract infection	lincomycin hydrochloride injection
1260000	2	[25, 31]	A	C	5	1261668	2	[50, 64]	43249	0.771898	NRCMCS	J39.000	upper respiratory tract infection	lincomycin hydrochloride injection
1270000	2	[25, 31]	A	U	6	1270926	1	[18, 49]	43244	0.365266	NRCMCS	J39.000	upper respiratory tract infection	cefotaxime sodium injection
1270000	2	[25, 31]	A	U	6	1270926	1	[18, 49]	43244	0.365266	NRCMCS	J39.000	upper respiratory tract infection	cefotaxime sodium injection
1270000	2	[25, 31]	A	U	6	1270913	2	(5, 17]	43243	0.73559	NRCMCS	J39.000	upper respiratory tract infection	acetylspiramycin tablets
1270000	2	[25, 31]	A	U	6	1270912	1	(5, 17]	43243	0.718495	NRCMCS	J39.000	upper respiratory tract infection	acetylspiramycin tablets
1260000	2	[25, 31]	A	C	5	1261666	2	(5, 17]	43249	0.74728	NRCMCS	J39.000	upper respiratory tract infection	acetylspiramycin tablets
1260000	2	[25, 31]	A	C	5	1261688	2	[50, 64]	43249	0.473657	NRCMCS	T11.000	upper limb injury	amoxicillin capsule
1280000	1	[39, 75]	A	T	33	1281302	1	[18, 49]	43248	0.827211	NRCMCS	S39.000	traumatic lumbar disease	lincomycin hydrochloride injection
1280000	1	[39, 75]	A	T	33	1281267	2	[65, 130)	43244	0.67287	NRCMCS	S39.000	traumatic lumbar disease	lincomycin hydrochloride injection
1280000	1	[39, 75]	A	T	33	1281274	2	[65, 130)	43244	0.528287	NRCMCS	S39.000	traumatic lumbar disease	amoxicillin capsule
1270000	2	[25, 31]	A	U	6	1270936	1	[50, 64]	43247	0.714063	NRCMCS	S39.000	traumatic carpal scaphoid bone osteoporosis and atrophy	amoxicillin capsule
1270000	2	[25, 31]	A	U	6	1270934	1	[50, 64]	43247	0.693889	NRCMCS	S83.000	thigh muscle strain	amoxicillin capsule
1260000	2	[25, 31]	A	C	5	1261592	2	[18, 49]	43245	0.426204	NRCMCS	H66.000	suppurative otitis media	amoxicillin capsule
1260000	2	[25, 31]	A	C	5	1261614	2	(5, 17]	43246	0.805544	NRCMCS	K12.000	stomatitis	amoxicillin capsule
1260000	2	[25, 31]	A	C	5	1261672	2	[18, 49]	43249	0.831505	NRCMCS	M13.000	single arthritis	metronidazole tablets
1270000	2	[25, 31]	A	U	6	1270989	2	[65, 130)	43251	0.35235	NRCMCS	M13.000	single arthritis	lincomycin hydrochloride injection
1260000	2	[25, 31]	A	C	5	1261720	1	[18, 49]	43250	0.427373	NRCMCS	M13.000	single arthritis	clindamycin phosphate injection
1260000	2	[25, 31]	A	C	5	1261681	1	[18, 49]	43249	0.426215	NRCMCS	M13.000	single arthritis	clindamycin phosphate injection
1260000	2	[25, 31]	A	C	5	1261642	2	[65, 130)	43247	0.353252	NRCMCS	M13.000	single arthritis	amoxicillin capsule
1260000	2	[25, 31]	A	C	5	1261713	1	[18, 49]	43250	0.394595	NRCMCS	M13.000	single arthritis	amoxicillin capsule
1260000	2	[25, 31]	A	C	5	1261573	1	[50, 64]	43245	0.748032	NRCMCS	K00.000	simple periodontitis	penicillin v potassium tablets
1260000	2	[25, 31]	A	C	5	1261538	1	[18, 49]	43241	0.787002	NRCMCS	K00.000	simple periodontitis	metronidazole fenbufen capsule
1260000	2	[25, 31]	A	C	5	1261573	1	[50, 64]	43245	0.748032	NRCMCS	K00.000	simple periodontitis	compound sulfamethoxazole tablets
1270000	2	[25, 31]	A	U	6	1270980	1	[18, 49]	43251	0.640289	NRCMCS	P12.000	scalp laceration	clindamycin phosphate injection
1260000	2	[25, 31]	A	C	5	1261590	2	[50, 64]	43245	0.409201	NRCMCS	K13.000	oral mucosa ulcer	amoxicillin capsule
1280000	1	[39, 75]	A	T	33	1281332	1	[50, 64]	43251	0.407523	NRCMCS	S34.000	open lumbar back injury	metronidazole sodium chloride injection
1260000	2	[25, 31]	A	C	5	1261717	1	[50, 64]	43250	0.420278	NRCMCS	S34.000	open lumbar back injury	metronidazole sodium chloride injection
1260000	2	[25, 31]	A	C	5	1261717	1	[50, 64]	43250	0.420278	NRCMCS	S34.000	open lumbar back injury	clindamycin phosphate injection
1280000	1	[39, 75]	A	T	33	1281332	1	[50, 64]	43251	0.407523	NRCMCS	S34.000	open lumbar back injury	clindamycin phosphate injection
1280000	1	[39, 75]	A	T	33	1281332	1	[50, 64]	43251	0.407523	NRCMCS	S34.000	open lumbar back injury	amoxicillin capsule
1260000	2	[25, 31]	A	C	5	1261727	1	[18, 49]	43250	0.471748	NRCMCS	S01.400	open facial injury	metronidazole sodium chloride injection
1280000	1	[39, 75]	A	T	33	1281311	1	[18, 49]	43248	0.483843	NRCMCS	S81.000	old open lower extremity injury	penicillin sodium for injection
1270000	2	[25, 31]	A	U	6	1270927	1	[18, 49]	43244	0.372303	NRCMCS	S81.000	old open lower extremity injury	penicillin sodium for injection
1260000	2	[25, 31]	A	C	5	1261625	1	[18, 49]	43246	0.420012	NRCMCS	S81.000	old open lower extremity injury	penicillin sodium for injection
1260000	2	[25, 31]	A	C	5	1261589	1	[18, 49]	43245	0.408252	NRCMCS	S81.000	old open lower extremity injury	penicillin sodium for injection
1270000	2	[25, 31]	A	U	6	1270927	1	[18, 49]	43244	0.372303	NRCMCS	S81.000	old open lower extremity injury	metronidazole sodium chloride injection
1260000	2	[25, 31]	A	C	5	1261589	1	[18, 49]	43245	0.408252	NRCMCS	S81.000	old open lower extremity injury	metronidazole sodium chloride injection
1260000	2	[25, 31]	A	C	5	1261625	1	[18, 49]	43246	0.420012	NRCMCS	S81.000	old open lower extremity injury	metronidazole sodium chloride injection
1280000	1	[39, 75]	A	T	33	1281311	1	[18, 49]	43248	0.483843	NRCMCS	S81.000	old open lower extremity injury	metronidazole sodium chloride injection
1270000	2	[25, 31]	A	U	6	1270914	2	[18, 49]	43243	0.762106	NRCMCS	N34.000	nonspecific urethritis	tinidazole glucose injection
1270000	2	[25, 31]	A	U	6	1270914	2	[18, 49]	43243	0.762106	NRCMCS	N34.000	nonspecific urethritis	clindamycin phosphate injection
1260000	2	[25, 31]	A	C	5	1261680	2	[65, 130)	43249	0.414201	NRCMCS	M13.000	multiple arthritis	lincomycin hydrochloride injection
1260000	2	[25, 31]	A	C	5	1261703	2	[65, 130)	43250	0.332512	NRCMCS	M13.000	multiple arthritis	clindamycin phosphate injection
1260000	2	[25, 31]	A	C	5	1261685	2	[18, 49]	43249	0.448947	NRCMCS	M13.000	multiple arthritis	cephalexin capsule
1260000	2	[25, 31]	A	C	5	1261612	2	[50, 64]	43246	0.734525	NRCMCS	M13.000	multiple arthritis	amoxicillin capsule
1270000	2	[25, 31]	A	U	6	1270998	1	[65, 130)	43251	0.505	NRCMCS	M13.000	multiple arthritis	amoxicillin capsule
1260000	2	[25, 31]	A	C	5	1261598	2	[50, 64]	43245	0.53235	NRCMCS	L08.000	lower extremity skin infection	metronidazole tablets
1270000	2	[25, 31]	A	U	6	1270953	2	[50, 64]	43247	0.509769	NRCMCS	T02.000	lower extremity fractures	amoxicillin capsule
1260000	2	[25, 31]	A	C	5	1261548	1	[65, 130)	43241	0.918553	NRCMCS	M79.000	lower back soft tissue injury	amoxicillin capsule
1270000	2	[25, 31]	A	U	6	1270952	2	[65, 130)	43247	0.506493	NRCMCS	R52.000	low back pain	lincomycin hydrochloride injection
1270000	2	[25, 31]	A	U	6	1270943	1	[65, 130)	43247	0.388935	NRCMCS	J15.000	lobar pneumonia	penicillin sodium for injection
1280000	1	[39, 75]	A	T	33	1281317	1	[18, 49]	43251	0.555648	NRCMCS	N20.000	kidney stones	penicillin sodium for injection
1260000	2	[25, 31]	A	C	5	1261555	1	[18, 49]	43242	0.344363	NRCMCS	N20.000	kidney stone accompanied by water and infection	ceftriaxone sodium for injection
1260000	2	[25, 31]	A	C	5	1261545	1	[18, 49]	43241	0.367662	NRCMCS	N20.000	kidney stone accompanied by water and infection	ceftriaxone sodium for injection
1260000	2	[25, 31]	A	C	5	1261725	1	[65, 130)	43250	0.461979	NRCMCS	K29.000	indigestion	levofloxacin hydrochloride eye drops
1270000	2	[25, 31]	A	U	6	1270942	2	[65, 130)	43247	0.365417	NRCMCS	K29.000	hypertrophic gastritis	amoxicillin capsule
1260000	2	[25, 31]	A	C	5	1261541	2	[65, 130)	43241	0.348079	NRCMCS	I10.000	hypertension 1 stage	lincomycin hydrochloride injection
1280000	1	[39, 75]	A	T	33	1281335	2	[50, 64]	43251	0.456354	NRCMCS	I10.000	hypertension 1 stage	lincomycin hydrochloride injection
1280000	1	[39, 75]	A	T	33	1281292	1	[65, 130)	43247	0.489421	NRCMCS	I10.000	hypertension 1 stage	lincomycin hydrochloride injection
1280000	1	[39, 75]	A	T	33	1281309	2	[65, 130)	43248	0.399248	NRCMCS	I10.000	hypertension 1 stage	lincomycin hydrochloride injection
1280000	1	[39, 75]	A	T	33	1281283	1	[50, 64]	43247	0.748333	NRCMCS	I10.000	hypertension 1 stage	ceftriaxone sodium for injection
1280000	1	[39, 75]	A	T	33	1281335	2	[50, 64]	43251	0.456354	NRCMCS	I10.000	hypertension 1 stage	amoxicillin capsule
1270000	2	[25, 31]	A	U	6	1270917	1	[50, 64]	43244	0.630637	NRCMCS	K05.000	hyperplastic gingivitis	metronidazole fenbufen capsule
1270000	2	[25, 31]	A	U	6	1270972	1	[65, 130)	43248	0.426782	NRCMCS	K05.000	hyperplastic gingivitis	amoxicillin capsule
1270000	2	[25, 31]	A	U	6	1270916	1	(5, 17]	43244	0.629051	NRCMCS	K05.000	hyperplastic gingivitis	acetylspiramycin tablets
1270000	2	[25, 31]	A	U	6	1270917	1	[50, 64]	43244	0.630637	NRCMCS	K05.000	hyperplastic gingivitis	acetylspiramycin tablets
1260000	2	[25, 31]	A	C	5	1261728	2	[50, 64]	43250	0.476007	NRCMCS	N20.000	hydronephrosis with kidney stones	norfloxacin capsule
1260000	2	[25, 31]	A	C	5	1261732	1	[18, 49]	43251	0.335289	NRCMCS	K82.000	gallbladder stone, accompanied by acute cholecystitis	omeprazole sodium for injection
1260000	2	[25, 31]	A	C	5	1261707	1	[18, 49]	43250	0.349861	NRCMCS	K82.000	gallbladder stone, accompanied by acute cholecystitis	omeprazole sodium for injection
1260000	2	[25, 31]	A	C	5	1261654	1	[18, 49]	43249	0.661215	NRCMCS	K82.000	gallbladder stone, accompanied by acute cholecystitis	omeprazole sodium for injection
1260000	2	[25, 31]	A	C	5	1261732	1	[18, 49]	43251	0.335289	NRCMCS	K82.000	gallbladder stone, accompanied by acute cholecystitis	ceftriaxone sodium for injection
1260000	2	[25, 31]	A	C	5	1261707	1	[18, 49]	43250	0.349861	NRCMCS	K82.000	gallbladder stone, accompanied by acute cholecystitis	ceftriaxone sodium for injection
1260000	2	[25, 31]	A	C	5	1261654	1	[18, 49]	43249	0.661215	NRCMCS	K82.000	gallbladder stone, accompanied by acute cholecystitis	ceftriaxone sodium for injection
1260000	2	[25, 31]	A	C	5	1261654	1	[18, 49]	43249	0.661215	NRCMCS	K82.000	gallbladder stone, accompanied by acute cholecystitis	ceftriaxone sodium for injection
1260000	2	[25, 31]	A	C	5	1261652	1	[65, 130)	43249	0.64684	NRCMCS	L08.000	foot skin infection	metronidazole fenbufen capsule
1260000	2	[25, 31]	A	C	5	1261531	1	[50, 64]	43241	0.628831	NRCMCS	I81.000	femoral vein thrombosis	cephalexin capsule
1260000	2	[25, 31]	A	C	5	1261734	2	[18, 49]	43251	0.344109	NRCMCS	H01.000	eyelid inflammation	metronidazole tablets
1260000	2	[25, 31]	A	C	5	1261684	2	[18, 49]	43249	0.441088	NRCMCS	H01.000	eyelid inflammation	levofloxacin hydrochloride eye drops
1260000	2	[25, 31]	A	C	5	1261734	2	[18, 49]	43251	0.344109	NRCMCS	H01.000	eyelid inflammation	levofloxacin hydrochloride eye drops
1260000	2	[25, 31]	A	C	5	1261565	2	[18, 49]	43245	0.677083	NRCMCS	H01.000	eyelid inflammation	levofloxacin hydrochloride eye drops
1260000	2	[25, 31]	A	C	5	1261597	1	[65, 130)	43245	0.511667	NRCMCS	K29.000	erosive gastritis	amoxicillin capsule
1260000	2	[25, 31]	A	C	5	1261544	1	[50, 64]	43241	0.363403	NRCMCS	K52.000	enteritis	norfloxacin capsule
1270000	2	[25, 31]	A	U	6	1270929	1	(0, 5]	43247	0.612454	NRCMCS	R59.900	ear lymph node enlargement	ribavirin granules
1270000	2	[25, 31]	A	U	6	1270929	1	(0, 5]	43247	0.612454	NRCMCS	R59.900	ear lymph node enlargement	amoxicillin granule
1260000	2	[25, 31]	A	C	5	1261634	1	[18, 49]	43246	0.487303	NRCMCS	L08.000	craniofacial neck skin infection	azithromycin tablets
1260000	2	[25, 31]	A	C	5	1261676	2	[18, 49]	43249	0.384688	NRCMCS	L08.000	craniofacial neck skin infection	acetylspiramycin tablets
1260000	2	[25, 31]	A	C	5	1261556	2	[65, 130)	43245	0.56228	NRCMCS	N76.000	chronic vaginitis	metronidazole tablets
1260000	2	[25, 31]	A	C	5	1261557	2	[50, 64]	43245	0.563854	NRCMCS	N76.000	chronic vaginitis	metronidazole tablets
1260000	2	[25, 31]	A	C	5	1261648	2	[18, 49]	43247	0.404942	NRCMCS	N76.000	chronic vaginitis	metronidazole tablets
1260000	2	[25, 31]	A	C	5	1261615	1	[18, 49]	43246	0.834954	NRCMCS	K00.000	chronic root apex periodontitis	metronidazole fenbufen capsule
1260000	2	[25, 31]	A	C	5	1261615	1	[18, 49]	43246	0.834954	NRCMCS	K00.000	chronic root apex periodontitis	lincomycin hydrochloride injection
1260000	2	[25, 31]	A	C	5	1261564	1	[18, 49]	43245	0.640509	NRCMCS	J31.000	chronic rhinitis	roxithromycin dispersible tablet
1260000	2	[25, 31]	A	C	5	1261571	1	[18, 49]	43245	0.723831	NRCMCS	K00.000	chronic periodontitis	metronidazole fenbufen capsule
1260000	2	[25, 31]	A	C	5	1261566	2	[18, 49]	43245	0.694444	NRCMCS	K00.000	chronic periodontitis	metronidazole fenbufen capsule
1260000	2	[25, 31]	A	C	5	1261739	2	[65, 130)	43251	0.361979	NRCMCS	A09.000	chronic gastroenteritis	penicillin sodium for injection
1260000	2	[25, 31]	A	C	5	1261739	2	[65, 130)	43251	0.361979	NRCMCS	A09.000	chronic gastroenteritis	omeprazole sodium for injection
1270000	2	[25, 31]	A	U	6	1270964	2	[65, 130)	43248	0.376412	NRCMCS	A09.000	chronic gastroenteritis	amoxicillin capsule
1260000	2	[25, 31]	A	C	5	1261718	2	[65, 130)	43250	0.420637	NRCMCS	K29.000	chronic gastritis	penicillin sodium for injection
1270000	2	[25, 31]	A	U	6	1270944	2	[50, 64]	43247	0.416285	NRCMCS	K29.000	chronic gastritis	omeprazole sodium for injection
1260000	2	[25, 31]	A	C	5	1261718	2	[65, 130)	43250	0.420637	NRCMCS	K29.000	chronic gastritis	omeprazole sodium for injection
1270000	2	[25, 31]	A	U	6	1270944	2	[50, 64]	43247	0.416285	NRCMCS	K29.000	chronic gastritis	ceftriaxone sodium for injection
1270000	2	[25, 31]	A	U	6	1270944	2	[50, 64]	43247	0.416285	NRCMCS	K29.000	chronic gastritis	ceftriaxone sodium for injection
1280000	1	[39, 75]	A	T	33	1281295	2	[18, 49]	43248	0.583738	NRCMCS	K81.000	chronic cholecystitis	penicillin sodium for injection
1280000	1	[39, 75]	A	T	33	1281295	2	[18, 49]	43248	0.583738	NRCMCS	K81.000	chronic cholecystitis	omeprazole sodium for injection
1260000	2	[25, 31]	A	C	5	1261724	2	[65, 130)	43250	0.459236	NRCMCS	J40.000	chronic bronchitis with emphysema	lincomycin hydrochloride injection
1260000	2	[25, 31]	A	C	5	1261569	2	[18, 49]	43245	0.720602	NRCMCS	J40.000	chronic bronchitis	cephalexin capsule
1260000	2	[25, 31]	A	C	5	1261569	2	[18, 49]	43245	0.720602	NRCMCS	J40.000	chronic bronchitis	cefazolin sodium for injection
1260000	2	[25, 31]	A	C	5	1261736	2	[65, 130)	43251	0.353241	NRCMCS	J40.000	chronic bronchitis	amoxicillin capsule
1260000	2	[25, 31]	A	C	5	1261650	2	[18, 49]	43249	0.625197	NRCMCS	J40.000	chronic bronchitis	amoxicillin capsule
1260000	2	[25, 31]	A	C	5	1261651	1	[18, 49]	43249	0.625938	NRCMCS	J40.000	chronic bronchitis	amoxicillin capsule
1260000	2	[25, 31]	A	C	5	1261594	2	[18, 49]	43245	0.468275	NRCMCS	J40.000	chronic bronchitis	amoxicillin capsule
1260000	2	[25, 31]	A	C	5	1261609	2	[18, 49]	43246	0.61794	NRCMCS	N73.000	chronic 2 pelvic inflammatory	roxithromycin dispersible tablet
1280000	1	[39, 75]	A	T	33	1281287	2	[65, 130)	43247	0.420231	NRCMCS	I67.000	cerebrovascular insufficiency accompanied by transient focal neurological symptoms	lincomycin hydrochloride injection
1280000	1	[39, 75]	A	T	33	1281287	2	[65, 130)	43247	0.420231	NRCMCS	I67.000	cerebrovascular insufficiency accompanied by transient focal neurological symptoms	amoxicillin capsule
1260000	2	[25, 31]	A	C	5	1261624	2	[18, 49]	43246	0.408137	NRCMCS	I66.000	cerebral arterial insufficiency	omeprazole sodium for injection
1270000	2	[25, 31]	A	U	6	1270915	1	[65, 130)	43243	0.375937	NRCMCS	J40.000	bronchitis	cefotaxime sodium injection
1260000	2	[25, 31]	A	C	5	1261647	2	(0, 5]	43247	0.394537	NRCMCS	J12.000	bronchial pneumonia	penicillin v potassium tablets
1280000	1	[39, 75]	A	T	33	1281306	2	(0, 5]	43248	0.37338	NRCMCS	J12.000	bronchial pneumonia	penicillin v potassium tablets
1260000	2	[25, 31]	A	C	5	1261647	2	(0, 5]	43247	0.394537	NRCMCS	J12.000	bronchial pneumonia	penicillin sodium for injection
1260000	2	[25, 31]	A	C	5	1261605	2	(0, 5]	43246	0.516285	NRCMCS	J12.000	bronchial pneumonia	penicillin sodium for injection
1280000	1	[39, 75]	A	T	33	1281306	2	(0, 5]	43248	0.37338	NRCMCS	J12.000	bronchial pneumonia	penicillin sodium for injection
1260000	2	[25, 31]	A	C	5	1261617	2	[18, 49]	43246	0.359144	NRCMCS	C40.000	bone tumor	omeprazole sodium for injection
1260000	2	[25, 31]	A	C	5	1261641	2	[18, 49]	43247	0.345602	NRCMCS	C40.000	bone tumor	omeprazole sodium for injection
1260000	2	[25, 31]	A	C	5	1261533	1	[50, 64]	43241	0.66544	NRCMCS	H01.009	blepharitis	penicillin v potassium tablets
1260000	2	[25, 31]	A	C	5	1261673	2	(0, 5]	43249	0.366609	NRCMCS	H01.009	blepharitis	penicillin v potassium tablets
1260000	2	[25, 31]	A	C	5	1261577	1	(5, 17]	43245	0.374502	NRCMCS	T63.441A	bee sting injury	clindamycin phosphate injection
1260000	2	[25, 31]	A	C	5	1261616	1	(5, 17]	43246	0.352789	NRCMCS	T63.441A	bee sting injury	clindamycin phosphate injection
1280000	1	[39, 75]	A	T	33	1281286	2	[50, 64]	43247	0.413345	NRCMCS	M13.000	arthritis, other specified	penicillin sodium for injection
1280000	1	[39, 75]	A	T	33	1281286	2	[50, 64]	43247	0.413345	NRCMCS	M13.000	arthritis, other specified	metronidazole sodium chloride injection
1280000	1	[39, 75]	A	T	33	1281280	2	[50, 64]	43247	0.603322	NRCMCS	M13.000	arthritis, other specified	lincomycin hydrochloride injection
1270000	2	[25, 31]	A	U	6	1270954	1	[65, 130)	43247	0.514178	NRCMCS	M13.000	arthritis	penicillin sodium for injection
1260000	2	[25, 31]	A	C	5	1261602	2	(5, 17]	43246	0.580104	NRCMCS	A48.000	acute vulvar	miconazole nitrate cream [dak ning]
1260000	2	[25, 31]	A	C	5	1261602	2	(5, 17]	43246	0.580104	NRCMCS	A48.000	acute vulvar	metronidazole tablets
1260000	2	[25, 31]	A	C	5	1261602	2	(5, 17]	43246	0.580104	NRCMCS	A48.000	acute vulvar	amoxicillin capsule
1260000	2	[25, 31]	A	C	5	1261731	2	[18, 49]	43251	0.0874769	NRCMCS	N34.000	acute urethritis	ribavirin injection
1270000	2	[25, 31]	A	U	6	1270996	1	[50, 64]	43251	0.438542	NRCMCS	N34.000	acute urethritis	norfloxacin capsule
1270000	2	[25, 31]	A	U	6	1270997	1	[18, 49]	43251	0.439294	NRCMCS	N34.000	acute urethritis	norfloxacin capsule
1260000	2	[25, 31]	A	C	5	1261731	2	[18, 49]	43251	0.0874769	NRCMCS	N34.000	acute urethritis	norfloxacin capsule
1270000	2	[25, 31]	A	U	6	1270975	1	[50, 64]	43248	0.434514	NRCMCS	N34.000	acute urethritis	norfloxacin capsule
1270000	2	[25, 31]	A	U	6	1270974	1	[18, 49]	43248	0.433843	NRCMCS	N34.000	acute urethritis	norfloxacin capsule
1260000	2	[25, 31]	A	C	5	1261731	2	[18, 49]	43251	0.0874769	NRCMCS	N34.000	acute urethritis	lincomycin hydrochloride injection
1270000	2	[25, 31]	A	U	6	1270935	1	[18, 49]	43247	0.702211	NRCMCS	N34.000	acute urethritis	levofloxacin hydrochloride capsule
1260000	2	[25, 31]	A	C	5	1261665	2	[50, 64]	43249	0.739178	NRCMCS	N34.000	acute urethritis	levofloxacin hydrochloride capsule
1260000	2	[25, 31]	A	C	5	1261664	2	[18, 49]	43249	0.738692	NRCMCS	N34.000	acute urethritis	levofloxacin hydrochloride capsule
1280000	1	[39, 75]	A	T	33	1281285	1	[18, 49]	43247	0.81066	NRCMCS	J06.000	acute upper respiratory infection	roxithromycin dispersible tablet
1260000	2	[25, 31]	A	C	5	1261640	2	(5, 17]	43246	0.539595	NRCMCS	J06.000	acute upper respiratory infection	roxithromycin dispersible tablet
1270000	2	[25, 31]	A	U	6	1270959	2	(5, 17]	43248	0.726748	NRCMCS	J06.000	acute upper respiratory infection	roxithromycin dispersible tablet
1260000	2	[25, 31]	A	C	5	1261644	2	(5, 17]	43247	0.368947	NRCMCS	J06.000	acute upper respiratory infection	roxithromycin dispersible tablet
1260000	2	[25, 31]	A	C	5	1261535	2	[18, 49]	43241	0.684109	NRCMCS	J06.000	acute upper respiratory infection	roxithromycin dispersible tablet
1260000	2	[25, 31]	A	C	5	1261610	2	[50, 64]	43246	0.661065	NRCMCS	J06.000	acute upper respiratory infection	roxithromycin dispersible tablet
1260000	2	[25, 31]	A	C	5	1261661	2	(5, 17]	43249	0.718171	NRCMCS	J06.000	acute upper respiratory infection	roxithromycin dispersible tablet
1260000	2	[25, 31]	A	C	5	1261562	1	[18, 49]	43245	0.619282	NRCMCS	J06.000	acute upper respiratory infection	roxithromycin dispersible tablet
1260000	2	[25, 31]	A	C	5	1261601	1	(5, 17]	43246	0.570891	NRCMCS	J06.000	acute upper respiratory infection	roxithromycin dispersible tablet
1260000	2	[25, 31]	A	C	5	1261613	1	[50, 64]	43246	0.783889	NRCMCS	J06.000	acute upper respiratory infection	roxithromycin dispersible tablet
1260000	2	[25, 31]	A	C	5	1261714	1	(0, 5]	43250	0.40581	NRCMCS	J06.000	acute upper respiratory infection	roxithromycin dispersible tablet
1260000	2	[25, 31]	A	C	5	1261737	2	(5, 17]	43251	0.355394	NRCMCS	J06.000	acute upper respiratory infection	roxithromycin dispersible tablet
1260000	2	[25, 31]	A	C	5	1261604	1	[18, 49]	43246	0.598947	NRCMCS	J06.000	acute upper respiratory infection	roxithromycin dispersible tablet
1260000	2	[25, 31]	A	C	5	1261623	2	(5, 17]	43246	0.884988	NRCMCS	J06.000	acute upper respiratory infection	roxithromycin dispersible tablet
1260000	2	[25, 31]	A	C	5	1261587	1	[18, 49]	43245	0.404606	NRCMCS	J06.000	acute upper respiratory infection	roxithromycin dispersible tablet
1260000	2	[25, 31]	A	C	5	1261670	2	[18, 49]	43249	0.784815	NRCMCS	J06.000	acute upper respiratory infection	roxithromycin dispersible tablet
1260000	2	[25, 31]	A	C	5	1261697	1	[18, 49]	43250	0.708021	NRCMCS	J06.000	acute upper respiratory infection	roxithromycin dispersible tablet
1280000	1	[39, 75]	A	T	33	1281334	2	(5, 17]	43251	0.440127	NRCMCS	J06.000	acute upper respiratory infection	ribavirin injection
1280000	1	[39, 75]	A	T	33	1281328	1	(0, 5]	43251	0.789421	NRCMCS	J06.000	acute upper respiratory infection	ribavirin injection
1260000	2	[25, 31]	A	C	5	1261620	1	(5, 17]	43246	0.364375	NRCMCS	J06.000	acute upper respiratory infection	ribavirin injection
1260000	2	[25, 31]	A	C	5	1261721	1	(5, 17]	43250	0.433079	NRCMCS	J06.000	acute upper respiratory infection	ribavirin injection
1260000	2	[25, 31]	A	C	5	1261558	1	(5, 17]	43245	0.575556	NRCMCS	J06.000	acute upper respiratory infection	ribavirin injection
1130000	1	[32, 38]	A	U	5	1130201	2	[18, 49]	43175	0.371215	OP	LNRJKTJ.XNH	NA	penicillin sodium for injection
1260000	2	[25, 31]	A	C	5	1261703	2	[65, 130)	43250	0.495741	NRCMCS	J06.000	acute upper respiratory infection	ribavirin injection
1270000	2	[25, 31]	A	U	6	1270957	2	（0， 5]	43248	0.690822	NRCMCS	J06.000	acute upper respiratory infection	ribavirin granules
1270000	2	[25, 31]	A	U	6	1270991	1	(0, 5]	43251	0.385324	NRCMCS	J06.000	acute upper respiratory infection	ribavirin granules
1270000	2	[25, 31]	A	U	6	1270987	2	(0, 5]	43251	0.762882	NRCMCS	J06.000	acute upper respiratory infection	ribavirin granules
1260000	2	[25, 31]	A	C	5	1261627	2	(5, 17]	43246	0.926157	NRCMCS	J06.000	acute upper respiratory infection	ribavirin granules
1270000	2	[25, 31]	A	U	6	1270973	2	（0， 5]	43248	0.430093	NRCMCS	J06.000	acute upper respiratory infection	ribavirin granules
1270000	2	[25, 31]	A	U	6	1270970	1	(0, 5]	43248	0.417002	NRCMCS	J06.000	acute upper respiratory infection	ribavirin granules
1270000	2	[25, 31]	A	U	6	1270956	2	(0, 5]	43248	0.689907	NRCMCS	J06.000	acute upper respiratory infection	ribavirin granules
1280000	1	[39, 75]	A	T	33	1281259	1	[50, 64]	43241	0.374352	NRCMCS	J06.000	acute upper respiratory infection	penicillin v potassium tablets
1280000	1	[39, 75]	A	T	33	1281260	2	[65, 130)	43241	0.380961	NRCMCS	J06.000	acute upper respiratory infection	penicillin v potassium tablets
1270000	2	[25, 31]	A	U	6	1270923	1	[65, 130)	43244	0.707824	NRCMCS	J06.000	acute upper respiratory infection	penicillin v potassium tablets
1260000	2	[25, 31]	A	C	5	1261622	2	[18, 49]	43246	0.381991	NRCMCS	J06.000	acute upper respiratory infection	penicillin sodium for injection
1270000	2	[25, 31]	A	U	6	1270949	1	[50, 64]	43247	0.448079	NRCMCS	J06.000	acute upper respiratory infection	penicillin sodium for injection
1280000	1	[39, 75]	A	T	33	1281262	2	[18, 49]	43243	0.389549	NRCMCS	J06.000	acute upper respiratory infection	penicillin sodium for injection
1280000	1	[39, 75]	A	T	33	1281263	1	(5, 17]	43244	0.545822	NRCMCS	J06.000	acute upper respiratory infection	penicillin sodium for injection
1280000	1	[39, 75]	A	T	33	1281263	1	(5, 17]	43244	0.545822	NRCMCS	J06.000	acute upper respiratory infection	penicillin sodium for injection
1280000	1	[39, 75]	A	T	33	1281273	2	[18, 49]	43244	0.520683	NRCMCS	J06.000	acute upper respiratory infection	penicillin sodium for injection
1280000	1	[39, 75]	A	T	33	1281301	1	(5, 17]	43248	0.811042	NRCMCS	J06.000	acute upper respiratory infection	penicillin sodium for injection
1280000	1	[39, 75]	A	T	33	1281303	2	[50, 64]	43248	0.353669	NRCMCS	J06.000	acute upper respiratory infection	penicillin sodium for injection
1280000	1	[39, 75]	A	T	33	1281310	2	[18, 49]	43248	0.44794	NRCMCS	J06.000	acute upper respiratory infection	penicillin sodium for injection
1280000	1	[39, 75]	A	T	33	1281316	1	(0, 5]	43249	0.357523	NRCMCS	J06.000	acute upper respiratory infection	penicillin sodium for injection
1280000	1	[39, 75]	A	T	33	1281327	2	[65, 130)	43251	0.782303	NRCMCS	J06.000	acute upper respiratory infection	penicillin sodium for injection
1280000	1	[39, 75]	A	T	33	1281323	2	[65, 130)	43251	0.615961	NRCMCS	J06.000	acute upper respiratory infection	penicillin sodium for injection
1280000	1	[39, 75]	A	T	33	1281258	1	[65, 130)	43241	0.32162	NRCMCS	J06.000	acute upper respiratory infection	penicillin sodium for injection
1260000	2	[25, 31]	A	C	5	1261591	1	[18, 49]	43245	0.4236	NRCMCS	J06.000	acute upper respiratory infection	penicillin sodium for injection
1270000	2	[25, 31]	A	U	6	1270960	1	(0, 5]	43248	0.350313	NRCMCS	J06.000	acute upper respiratory infection	penicillin sodium for injection
1280000	1	[39, 75]	A	T	33	1281275	1	(0, 5]	43247	0.571991	NRCMCS	J06.000	acute upper respiratory infection	penicillin sodium for injection
1280000	1	[39, 75]	A	T	33	1281304	1	(0, 5]	43248	0.357928	NRCMCS	J06.000	acute upper respiratory infection	penicillin sodium for injection
1270000	2	[25, 31]	A	U	6	1270990	2	[65, 130)	43251	0.358657	NRCMCS	J06.000	acute upper respiratory infection	penicillin sodium for injection
1280000	1	[39, 75]	A	T	33	1281326	1	[18, 49]	43251	0.753125	NRCMCS	J06.000	acute upper respiratory infection	penicillin sodium for injection
1280000	1	[39, 75]	A	T	33	1281294	2	[50, 64]	43248	0.563194	NRCMCS	J06.000	acute upper respiratory infection	penicillin sodium for injection
1280000	1	[39, 75]	A	T	33	1281305	2	[65, 130)	43248	0.362199	NRCMCS	J06.000	acute upper respiratory infection	penicillin sodium for injection
1260000	2	[25, 31]	A	C	5	1261708	1	[18, 49]	43250	0.350405	NRCMCS	J06.000	acute upper respiratory infection	penicillin sodium for injection
1260000	2	[25, 31]	A	C	5	1261709	1	[65, 130)	43250	0.358426	NRCMCS	J06.000	acute upper respiratory infection	penicillin sodium for injection
1280000	1	[39, 75]	A	T	33	1281324	1	(5, 17]	43251	0.725868	NRCMCS	J06.000	acute upper respiratory infection	penicillin sodium for injection
1260000	2	[25, 31]	A	C	5	1261630	1	[50, 64]	43246	0.458102	NRCMCS	J06.000	acute upper respiratory infection	penicillin sodium for injection
1280000	1	[39, 75]	A	T	33	1281324	1	(5, 17]	43251	0.725868	NRCMCS	J06.000	acute upper respiratory infection	penicillin sodium for injection
1260000	2	[25, 31]	A	C	5	1261578	1	[65, 130)	43245	0.379641	NRCMCS	J06.000	acute upper respiratory infection	penicillin sodium for injection
1280000	1	[39, 75]	A	T	33	1281275	1	(0, 5]	43247	0.571991	NRCMCS	J06.000	acute upper respiratory infection	penicillin sodium for injection
1260000	2	[25, 31]	A	C	5	1261631	1	[65, 130)	43246	0.465162	NRCMCS	J06.000	acute upper respiratory infection	penicillin sodium for injection
1270000	2	[25, 31]	A	U	6	1270923	1	[65, 130)	43244	0.707824	NRCMCS	J06.000	acute upper respiratory infection	penicillin sodium for injection
1270000	2	[25, 31]	A	U	6	1270946	1	(0, 5]	43247	0.432662	NRCMCS	J06.000	acute upper respiratory infection	penicillin sodium for injection
1280000	1	[39, 75]	A	T	33	1281333	2	[18, 49]	43251	0.430405	NRCMCS	J06.000	acute upper respiratory infection	penicillin sodium for injection
1260000	2	[25, 31]	A	C	5	1261677	2	[18, 49]	43249	0.387755	NRCMCS	J06.000	acute upper respiratory infection	penicillin sodium for injection
1270000	2	[25, 31]	A	U	6	1270946	1	(0, 5]	43247	0.45544	NRCMCS	J06.000	acute upper respiratory infection	penicillin sodium for injection
1260000	2	[25, 31]	A	C	5	1261678	1	[65, 130)	43249	0.402616	NRCMCS	J06.000	acute upper respiratory infection	penicillin sodium for injection
1260000	2	[25, 31]	A	C	5	1261674	1	(0, 5]	43249	0.374259	NRCMCS	J06.000	acute upper respiratory infection	penicillin sodium for injection
1280000	1	[39, 75]	A	T	33	1281303	2	[50, 64]	43248	0.353669	NRCMCS	J06.000	acute upper respiratory infection	omeprazole sodium for injection
1260000	2	[25, 31]	A	C	5	1261677	2	[18, 49]	43249	0.387755	NRCMCS	J06.000	acute upper respiratory infection	omeprazole sodium for injection
1280000	1	[39, 75]	A	T	33	1281333	2	[18, 49]	43251	0.430405	NRCMCS	J06.000	acute upper respiratory infection	omeprazole sodium for injection
1260000	2	[25, 31]	A	C	5	1261536	2	[50, 64]	43241	0.70103	NRCMCS	J06.000	acute upper respiratory infection	omeprazole sodium for injection
1260000	2	[25, 31]	A	C	5	1261618	2	[65, 130)	43246	0.359549	NRCMCS	J06.000	acute upper respiratory infection	norfloxacin capsule
1260000	2	[25, 31]	A	C	5	1261593	2	[65, 130)	43245	0.454931	NRCMCS	J06.000	acute upper respiratory infection	norfloxacin capsule
1270000	2	[25, 31]	A	U	6	1270965	1	[18, 49]	43248	0.382049	NRCMCS	J06.000	acute upper respiratory infection	morpholine hydrochloride tablets
1270000	2	[25, 31]	A	U	6	1270977	1	[65, 130)	43249	0.35485	NRCMCS	J06.000	acute upper respiratory infection	morpholine hydrochloride tablets
1280000	1	[39, 75]	A	T	33	1281270	2	(5, 17]	43244	0.708877	NRCMCS	J06.000	acute upper respiratory infection	morpholine hydrochloride tablets
1280000	1	[39, 75]	A	T	33	1281304	1	(0, 5]	43248	0.357928	NRCMCS	J06.000	acute upper respiratory infection	morpholine hydrochloride tablets
1260000	2	[25, 31]	A	C	5	1261626	1	[65, 130)	43246	0.425347	NRCMCS	J06.000	acute upper respiratory infection	morpholine hydrochloride tablets
1260000	2	[25, 31]	A	C	5	1261551	2	(0, 5]	43241	0.529398	NRCMCS	J06.000	acute upper respiratory infection	morpholine hydrochloride tablets
1260000	2	[25, 31]	A	C	5	1261656	2	[18, 49]	43249	0.682778	NRCMCS	J06.000	acute upper respiratory infection	morpholine hydrochloride tablets
1270000	2	[25, 31]	A	U	6	1270962	2	(0, 5]	43248	0.362095	NRCMCS	J06.000	acute upper respiratory infection	morpholine hydrochloride tablets
1270000	2	[25, 31]	A	U	6	1270986	2	[18, 49]	43251	0.761551	NRCMCS	J06.000	acute upper respiratory infection	morpholine hydrochloride tablets
1280000	1	[39, 75]	A	T	33	1281294	2	[50, 64]	43248	0.563194	NRCMCS	J06.000	acute upper respiratory infection	morpholine hydrochloride tablets
1260000	2	[25, 31]	A	C	5	1261534	1	(5, 17]	43241	0.682731	NRCMCS	J06.000	acute upper respiratory infection	morpholine hydrochloride tablets
1260000	2	[25, 31]	A	C	5	1261563	2	[18, 49]	43245	0.63816	NRCMCS	J06.000	acute upper respiratory infection	morpholine hydrochloride tablets
1260000	2	[25, 31]	A	C	5	1261611	1	[18, 49]	43246	0.680278	NRCMCS	J06.000	acute upper respiratory infection	morpholine hydrochloride tablets
1260000	2	[25, 31]	A	C	5	1261690	2	[65, 130)	43249	0.505799	NRCMCS	J06.000	acute upper respiratory infection	morpholine hydrochloride tablets
1260000	2	[25, 31]	A	C	5	1261729	1	(5, 17]	43250	0.47978	NRCMCS	J06.000	acute upper respiratory infection	morpholine hydrochloride tablets
1270000	2	[25, 31]	A	U	6	1270961	2	(5, 17]	43248	0.356748	NRCMCS	J06.000	acute upper respiratory infection	morpholine hydrochloride tablets
1260000	2	[25, 31]	A	C	5	1261529	2	(5, 17]	43241	0.616227	NRCMCS	J06.000	acute upper respiratory infection	morpholine hydrochloride tablets
1260000	2	[25, 31]	A	C	5	1261639	1	(0, 5]	43246	0.533218	NRCMCS	J06.000	acute upper respiratory infection	morpholine hydrochloride tablets
1270000	2	[25, 31]	A	U	6	1270967	1	[18, 49]	43248	0.403322	NRCMCS	J06.000	acute upper respiratory infection	morpholine hydrochloride tablets
1260000	2	[25, 31]	A	C	5	1261581	2	(5, 17]	43245	0.390833	NRCMCS	J06.000	acute upper respiratory infection	morpholine hydrochloride tablets
1260000	2	[25, 31]	A	C	5	1261704	1	(5, 17]	43250	0.842778	NRCMCS	J06.000	acute upper respiratory infection	morpholine hydrochloride tablets
1260000	2	[25, 31]	A	C	5	1261740	1	(5, 17]	43251	0.36456	NRCMCS	J06.000	acute upper respiratory infection	morpholine hydrochloride tablets
1270000	2	[25, 31]	A	U	6	1270945	2	(5, 17]	43247	0.445498	NRCMCS	J06.000	acute upper respiratory infection	morpholine hydrochloride tablets
1270000	2	[25, 31]	A	U	6	1270971	1	(5, 17]	43248	0.42434	NRCMCS	J06.000	acute upper respiratory infection	morpholine hydrochloride tablets
1270000	2	[25, 31]	A	U	6	1270930	1	[18, 49]	43247	0.614097	NRCMCS	J06.000	acute upper respiratory infection	morpholine hydrochloride tablets
1260000	2	[25, 31]	A	C	5	1261660	2	[65, 130)	43249	0.706285	NRCMCS	J06.000	acute upper respiratory infection	morpholine hydrochloride tablets
1260000	2	[25, 31]	A	C	5	1261543	2	(5, 17]	43241	0.854132	NRCMCS	J06.000	acute upper respiratory infection	morpholine hydrochloride tablets
1260000	2	[25, 31]	A	C	5	1261658	2	[18, 49]	43249	0.69272	NRCMCS	J06.000	acute upper respiratory infection	morpholine hydrochloride tablets
1260000	2	[25, 31]	A	C	5	1261721	1	(5, 17]	43250	0.433079	NRCMCS	J06.000	acute upper respiratory infection	morpholine hydrochloride tablets
1260000	2	[25, 31]	A	C	5	1261558	1	(5, 17]	43245	0.575556	NRCMCS	J06.000	acute upper respiratory infection	morpholine hydrochloride tablets
1260000	2	[25, 31]	A	C	5	1261662	1	(5, 17]	43249	0.721273	NRCMCS	J06.000	acute upper respiratory infection	morpholine hydrochloride tablets
1260000	2	[25, 31]	A	C	5	1261574	2	(5, 17]	43245	0.790914	NRCMCS	J06.000	acute upper respiratory infection	morpholine hydrochloride tablets
1260000	2	[25, 31]	A	C	5	1261552	2	(0, 5]	43241	0.535625	NRCMCS	J06.000	acute upper respiratory infection	morpholine hydrochloride tablets
1120000	2	[39, 75]	A	U	19	1120356	1	[18, 49]	43213	0.623218	NRCMCS	GXYBBQGSH.XNH	NA	amoxicillin capsule
1120000	2	[39, 75]	A	U	19	1120354	1	[18, 49]	43213	0.617303	NRCMCS	GXYBBQGSH.XNH	NA	amoxicillin capsule
1120000	2	[39, 75]	A	U	19	1120237	2	[65, 130)	43191	0.644387	NRCMCS	GXYBBQGSH.XNH	NA	ceftriaxone sodium for injection
1560000	1	[32, 38]	A	C	11	1560022	1	[65, 130)	43133	0.861701	OP	GXYBBQGSH.XNH	NA	amoxicillin dispersible tablets
1130000	1	[32, 38]	A	U	5	1130284	1	[18, 49]	43181	0.702199	NRCMCS	GXYBBQGSH.XNH	NA	amoxicillin capsule
1120000	2	[39, 75]	A	U	19	1120306	2	[65, 130)	43202	0.395162	NRCMCS	GXYBBQGSH.XNH	NA	metronidazole and fenbufen capsules (ㄥ悍)
1120000	2	[39, 75]	A	U	19	1120237	2	[65, 130)	43191	0.644387	NRCMCS	GXYBBQGSH.XNH	NA	ceftriaxone sodium for injection
1120000	2	[39, 75]	A	U	19	1120287	2	[50, 64]	43201	0.362488	NRCMCS	GXYBBQGSH.XNH	NA	amoxicillin capsule
1120000	2	[39, 75]	A	U	19	1120276	2	[65, 130)	43200	0.378044	NRCMCS	GXYBBQGSH.XNH	NA	amoxicillin capsule
1120000	2	[39, 75]	A	U	19	1120594	2	[18, 49]	43245	0.661574	NRCMCS	GXYBBQGSH.XNH	NA	amoxicillin capsule
1120000	2	[39, 75]	A	U	19	1120604	2	[65, 130)	43246	0.394664	NRCMCS	GXYBBQGSH.XNH	NA	amoxicillin capsule
1120000	2	[39, 75]	A	U	19	1120473	2	[65, 130)	43230	0.43537	NRCMCS	GXYBBQGSH.XNH	NA	amoxicillin capsule
1540000	1	[39, 75]	A	T	18	1541548	1	[65, 130)	43246	0.432049	OP	GXBBXS.XNH	NA	penicillin v potassium
1330000	1	[32, 38]	A	C	11	1330512	2	[65, 130)	43249	0.421319	OP	GXBBXS.XNH	NA	ceftriaxone sodium for injection
1010000	1	[39, 75]	A	U	20	1010087	2	(0, 5]	43173	0.428866	NRCMCS	GNZAXYZHJZB.008	NA	cefadroxil granules
1010000	1	[39, 75]	A	U	20	1010373	1	(0, 5]	43223	0.451794	NRCMCS	GNZAXYZHJZB.008	NA	amoxicillin granule
1470000	2	[25, 31]	A	U	6	1470012	1	(0, 5]	43133	0.505903	OP	GNZAXYZHJZB.008	NA	gentamicin sulfate granules
1010000	1	[39, 75]	A	U	20	1010587	1	(0, 5]	43241	0.379525	NRCMCS	GNZAXYZHJZB.008	NA	amoxicillin granule
1080000	2	[25, 31]	A	C	5	1080116	1	[18, 49]	43165	0.688924	NRCMCS	GNZAXYZHJZB.002	NA	amoxicillin capsule
1160000	1	[32, 38]	A	U	10	1160748	1	[65, 130)	43242	0.450058	OP	GNZAXYZHJZB.002	NA	gentamicin sulfate injection
1160000	1	[32, 38]	A	U	10	1160754	2	[50, 64]	43244	0.383021	OP	GNZAXYZHJZB.002	NA	gentamicin sulfate injection
1160000	1	[32, 38]	A	U	10	1160739	2	(0, 5]	43235	0.406644	OP	GNZAXYZHJZB.002	NA	gentamicin sulfate injection
1280000	1	[39, 75]	A	T	33	1280731	1	[65, 130)	43195	0.473877	OP	GNZAXYZHJZB.001	NA	lincomycin hydrochloride injection
1560000	1	[32, 38]	A	C	11	1561930	1	(5, 17]	43217	0.423704	OP	GNZAXYZHJZB.001	NA	amoxicillin capsule
1080000	2	[25, 31]	A	C	5	1081146	2	[65, 130)	43247	0.569537	NRCMCS	GNZAXYZHJZB.001	NA	amoxicillin capsule
1270000	2	[25, 31]	A	U	6	1270481	2	[65, 130)	43195	0.557824	OP	GNZAXYZHJZB.001	NA	acetylspiramycin tablets
1260000	2	[25, 31]	A	C	5	1261584	1	(5, 17]	43245	0.394711	NRCMCS	J06.000	acute upper respiratory infection	morpholine hydrochloride tablets
1260000	2	[25, 31]	A	C	5	1261700	2	(5, 17]	43250	0.817095	NRCMCS	J06.000	acute upper respiratory infection	morpholine hydrochloride tablets
1260000	2	[25, 31]	A	C	5	1261560	2	(5, 17]	43245	0.590035	NRCMCS	J06.000	acute upper respiratory infection	morpholine hydrochloride tablets
1550000	2	[25, 31]	A	C	6	1550959	1	[65, 130)	43177	0.536007	OP	FA.XNH	NA	cefradine capsule
1550000	2	[25, 31]	A	C	6	1551012	1	[65, 130)	43184	0.548877	NRCMCS	FA.XNH	NA	cefradine capsule
1550000	2	[25, 31]	A	C	6	1550566	1	[65, 130)	43169	0.522211	NRCMCS	FA.XNH	NA	cefradine capsule
1290000	1	[39, 75]	A	T	8	1290546	1	[50, 64]	43217	0.740058	OP	FXB.XNH	NA	penicillin sodium
1510000	2	[32, 38]	A	U	6	1510641	1	[50, 64]	43234	0.653345	OP	FXB.XNH	NA	lincomycin hydrochloride injection
1440000	1	[39, 75]	B	C	21	1442340	2	[50, 64]	43235	0.366921	NRCMCS	DJS	NA	amoxicillin capsule
1440000	1	[39, 75]	B	C	21	1441013	2	[18, 49]	43180	0.543993	NRCMCS	DJS	NA	norfloxacin capsule
1440000	1	[39, 75]	B	C	21	1441013	2	[18, 49]	43180	0.543993	NRCMCS	DJS	NA	levofloxacin
1440000	1	[39, 75]	B	C	21	1441013	2	[18, 49]	43180	0.543993	NRCMCS	DJS	NA	ceftriaxone sodium
1560000	1	[32, 38]	A	C	11	1560464	2	[65, 130)	43164	0.397373	NRCMCS	DJS	NA	cephalexin capsule
1470000	2	[25, 31]	A	U	6	1470195	2	[50, 64]	43175	0.353472	NRCMCS	DJS	NA	ampicillin sodium (for injection)
1650000	1	[39, 75]	B	U	16	1650183	1	[18, 49]	43184	0.399502	NRCMCS	DJS	NA	metronidazole sodium chloride injection
1810000	1	[32, 38]	A	C	4	1810151	2	[18, 49]	43165	0.537326	NRCMCS	DJS	NA	amoxicillin capsule
1440000	1	[39, 75]	B	C	21	1440412	2	[65, 130)	43163	0.382049	NRCMCS	DJS	NA	azithromycin tablets
1560000	1	[32, 38]	A	C	11	1561268	2	[18, 49]	43185	0.773843	NRCMCS	DJS	NA	levofloxacin sodium chloride injection
1390000	2	[25, 31]	A	U	6	1390223	1	[50, 64]	43167	0.571204	NRCMCS	DJS	NA	levofloxacin hydrochloride injection (plastic)
1450000	2	[32, 38]	A	U	11	1450678	2	[65, 130)	43169	0.374074	NRCMCS	DJS	NA	amoxicillin capsule
1560000	1	[32, 38]	A	C	11	1561578	1	[18, 49]	43201	0.417674	NRCMCS	DJS	NA	cefradine capsule
1560000	1	[32, 38]	A	C	11	1561268	2	[18, 49]	43185	0.773843	NRCMCS	DJS	NA	cefradine capsule
1240000	2	[39, 75]	C	C	20	1241497	1	[18, 49]	43226	0.620775	NRCMCS	DJS	NA	amoxicillin capsule
1440000	1	[39, 75]	B	C	21	1441013	2	[18, 49]	43180	0.543993	NRCMCS	DJS	NA	ceftriaxone sodium
1240000	2	[39, 75]	C	C	20	1241304	2	[65, 130)	43210	0.412176	NRCMCS	DJS	NA	levofloxacin hydrochloride injection (plastic)
1390000	2	[25, 31]	A	U	6	1390186	1	[50, 64]	43166	0.681713	NRCMCS	DJS	NA	ampicillin sodium for injection
1390000	2	[25, 31]	A	U	6	1390186	1	[50, 64]	43166	0.681713	NRCMCS	DJS	NA	levofloxacin hydrochloride injection (plastic)
1390000	2	[25, 31]	A	U	6	1390223	1	[50, 64]	43167	0.571204	NRCMCS	DJS	NA	ampicillin sodium for injection
1560000	1	[32, 38]	A	C	11	1561306	2	[18, 49]	43186	0.393854	NRCMCS	DJS	NA	levofloxacin sodium chloride injection
1560000	1	[32, 38]	A	C	11	1561306	2	[18, 49]	43186	0.393854	NRCMCS	DJS	NA	ceftriaxone sodium for injection
1250000	1	[32, 38]	A	C	10	1251056	2	[65, 130)	43203	0.372407	NRCMCS	DJS	NA	levofloxacin hydrochloride injection (plastic)
1540000	1	[39, 75]	A	T	18	1540678	2	[18, 49]	43188	0.371551	NRCMCS	DJS	NA	levofloxacin sodium chloride injection
1250000	1	[32, 38]	A	C	10	1251652	2	[65, 130)	43244	0.601551	NRCMCS	DJS	NA	levofloxacin hydrochloride tablets
1540000	1	[39, 75]	A	T	18	1540678	2	[18, 49]	43188	0.371551	NRCMCS	DJS	NA	ceftriaxone sodium for injection
1470000	2	[25, 31]	A	U	6	1470195	2	[50, 64]	43175	0.353472	NRCMCS	DJS	NA	levofloxacin hydrochloride injection (plastic)
1560000	1	[32, 38]	A	C	11	1561268	2	[18, 49]	43185	0.773843	NRCMCS	DJS	NA	ceftriaxone sodium for injection
1540000	1	[39, 75]	A	T	18	1540678	2	[18, 49]	43188	0.371551	NRCMCS	DJS	NA	amoxicillin capsule
1470000	2	[25, 31]	A	U	6	1470195	2	[50, 64]	43175	0.353472	NRCMCS	DJS	NA	ampicillin sodium (for injection)
1260000	2	[25, 31]	A	C	5	1261674	1	(0, 5]	43249	0.374259	NRCMCS	J06.000	acute upper respiratory infection	morpholine hydrochloride tablets
1260000	2	[25, 31]	A	C	5	1261667	1	[18, 49]	43249	0.770683	NRCMCS	J06.000	acute upper respiratory infection	morpholine hydrochloride tablets
1280000	1	[39, 75]	A	T	33	1281326	1	[18, 49]	43251	0.753125	NRCMCS	J06.000	acute upper respiratory infection	metronidazole fenbufen capsule
1270000	2	[25, 31]	A	U	6	1270921	2	[65, 130)	43244	0.651771	NRCMCS	J06.000	acute upper respiratory infection	lincomycin hydrochloride injection
1270000	2	[25, 31]	A	U	6	1270950	1	[65, 130)	43247	0.460868	NRCMCS	J06.000	acute upper respiratory infection	lincomycin hydrochloride injection
1270000	2	[25, 31]	A	U	6	1270982	1	(5, 17]	43251	0.657882	NRCMCS	J06.000	acute upper respiratory infection	lincomycin hydrochloride injection
1280000	1	[39, 75]	A	T	33	1281260	2	[65, 130)	43241	0.380961	NRCMCS	J06.000	acute upper respiratory infection	lincomycin hydrochloride injection
1280000	1	[39, 75]	A	T	33	1281270	2	(5, 17]	43244	0.708877	NRCMCS	J06.000	acute upper respiratory infection	lincomycin hydrochloride injection
1280000	1	[39, 75]	A	T	33	1281277	2	(5, 17]	43247	0.595278	NRCMCS	J06.000	acute upper respiratory infection	lincomycin hydrochloride injection
1280000	1	[39, 75]	A	T	33	1281281	1	(5, 17]	43247	0.61162	NRCMCS	J06.000	acute upper respiratory infection	lincomycin hydrochloride injection
1280000	1	[39, 75]	A	T	33	1281284	1	[18, 49]	43247	0.785532	NRCMCS	J06.000	acute upper respiratory infection	lincomycin hydrochloride injection
1280000	1	[39, 75]	A	T	33	1281279	2	[65, 130)	43247	0.600058	NRCMCS	J06.000	acute upper respiratory infection	lincomycin hydrochloride injection
1280000	1	[39, 75]	A	T	33	1281313	1	(0, 5]	43248	0.52934	NRCMCS	J06.000	acute upper respiratory infection	lincomycin hydrochloride injection
1280000	1	[39, 75]	A	T	33	1281306	2	(0, 5]	43248	0.877778	NRCMCS	J06.000	acute upper respiratory infection	lincomycin hydrochloride injection
1260000	2	[25, 31]	A	C	5	1261570	1	[50, 64]	43245	0.723715	NRCMCS	J06.000	acute upper respiratory infection	lincomycin hydrochloride injection
1260000	2	[25, 31]	A	C	5	1261714	1	(0, 5]	43250	0.40581	NRCMCS	J06.000	acute upper respiratory infection	lincomycin hydrochloride injection
1270000	2	[25, 31]	A	U	6	1270924	1	[18, 49]	43244	0.744792	NRCMCS	J06.000	acute upper respiratory infection	lincomycin hydrochloride injection
1270000	2	[25, 31]	A	U	6	1270928	2	(5, 17]	43244	0.504062	NRCMCS	J06.000	acute upper respiratory infection	lincomycin hydrochloride injection
1270000	2	[25, 31]	A	U	6	1270995	2	[65, 130)	43251	0.430208	NRCMCS	J06.000	acute upper respiratory infection	lincomycin hydrochloride injection
1270000	2	[25, 31]	A	U	6	1270986	2	[18, 49]	43251	0.761551	NRCMCS	J06.000	acute upper respiratory infection	lincomycin hydrochloride injection
1280000	1	[39, 75]	A	T	33	1281315	1	[50, 64]	43249	0.325937	NRCMCS	J06.000	acute upper respiratory infection	lincomycin hydrochloride injection
1270000	2	[25, 31]	A	U	6	1270932	2	（0， 5]	43247	0.651308	NRCMCS	J06.000	acute upper respiratory infection	lincomycin hydrochloride injection
1260000	2	[25, 31]	A	C	5	1261600	2	(0, 5]	43246	0.0619444	NRCMCS	J06.000	acute upper respiratory infection	lincomycin hydrochloride injection
1260000	2	[25, 31]	A	C	5	1261610	2	[50, 64]	43246	0.661065	NRCMCS	J06.000	acute upper respiratory infection	lincomycin hydrochloride injection
1260000	2	[25, 31]	A	C	5	1261619	1	[50, 64]	43246	0.360231	NRCMCS	J06.000	acute upper respiratory infection	lincomycin hydrochloride injection
1270000	2	[25, 31]	A	U	6	1270931	1	(5, 17]	43247	0.646632	NRCMCS	J06.000	acute upper respiratory infection	lincomycin hydrochloride injection
1270000	2	[25, 31]	A	U	6	1270967	1	[18, 49]	43248	0.403322	NRCMCS	J06.000	acute upper respiratory infection	lincomycin hydrochloride injection
1270000	2	[25, 31]	A	U	6	1270991	1	(0, 5]	43251	0.385324	NRCMCS	J06.000	acute upper respiratory infection	lincomycin hydrochloride injection
1280000	1	[39, 75]	A	T	33	1281300	1	(0, 5]	43248	0.803229	NRCMCS	J06.000	acute upper respiratory infection	lincomycin hydrochloride injection
1260000	2	[25, 31]	A	C	5	1261536	2	[50, 64]	43241	0.70103	NRCMCS	J06.000	acute upper respiratory infection	lincomycin hydrochloride injection
1260000	2	[25, 31]	A	C	5	1261702	2	[65, 130)	43250	0.60566	NRCMCS	J06.000	acute upper respiratory infection	lincomycin hydrochloride injection
1270000	2	[25, 31]	A	U	6	1270977	1	[65, 130)	43249	0.35485	NRCMCS	J06.000	acute upper respiratory infection	lincomycin hydrochloride injection
1260000	2	[25, 31]	A	C	5	1261550	1	(5, 17]	43241	0.973056	NRCMCS	J06.000	acute upper respiratory infection	lincomycin hydrochloride injection
1260000	2	[25, 31]	A	C	5	1261699	1	[18, 49]	43250	0.773669	NRCMCS	J06.000	acute upper respiratory infection	lincomycin hydrochloride injection
1260000	2	[25, 31]	A	C	5	1261721	1	(5, 17]	43250	0.433079	NRCMCS	J06.000	acute upper respiratory infection	lincomycin hydrochloride injection
1270000	2	[25, 31]	A	U	6	1270945	2	(5, 17]	43247	0.410567	NRCMCS	J06.000	acute upper respiratory infection	lincomycin hydrochloride injection
1260000	2	[25, 31]	A	C	5	1261660	2	[65, 130)	43249	0.706285	NRCMCS	J06.000	acute upper respiratory infection	lincomycin hydrochloride injection
1260000	2	[25, 31]	A	C	5	1261675	2	[50, 64]	43249	0.377812	NRCMCS	J06.000	acute upper respiratory infection	lincomycin hydrochloride injection
1260000	2	[25, 31]	A	C	5	1261690	2	[65, 130)	43249	0.505799	NRCMCS	J06.000	acute upper respiratory infection	lincomycin hydrochloride injection
1260000	2	[25, 31]	A	C	5	1261588	1	[18, 49]	43245	0.406111	NRCMCS	J06.000	acute upper respiratory infection	lincomycin hydrochloride injection
1260000	2	[25, 31]	A	C	5	1261635	1	(0, 5]	43246	0.990313	NRCMCS	J06.000	acute upper respiratory infection	lincomycin hydrochloride injection
1260000	2	[25, 31]	A	C	5	1261740	1	(5, 17]	43251	0.36456	NRCMCS	J06.000	acute upper respiratory infection	lincomycin hydrochloride injection
1260000	2	[25, 31]	A	C	5	1261605	2	(0, 5]	43246	0.106551	NRCMCS	J06.000	acute upper respiratory infection	lincomycin hydrochloride injection
1260000	2	[25, 31]	A	C	5	1261607	2	(0, 5]	43246	0.613056	NRCMCS	J06.000	acute upper respiratory infection	lincomycin hydrochloride injection
1260000	2	[25, 31]	A	C	5	1261553	2	(5, 17]	43241	0.539282	NRCMCS	J06.000	acute upper respiratory infection	lincomycin hydrochloride injection
1260000	2	[25, 31]	A	C	5	1261741	1	[18, 49]	43251	0.366134	NRCMCS	J06.000	acute upper respiratory infection	lincomycin hydrochloride injection
1260000	2	[25, 31]	A	C	5	1261554	1	[18, 49]	43242	0.328669	NRCMCS	J06.000	acute upper respiratory infection	lincomycin hydrochloride injection
1270000	2	[25, 31]	A	U	6	1270985	2	(5, 17]	43251	0.702442	NRCMCS	J06.000	acute upper respiratory infection	lincomycin hydrochloride injection
1260000	2	[25, 31]	A	C	5	1261700	2	(5, 17]	43250	0.817095	NRCMCS	J06.000	acute upper respiratory infection	lincomycin hydrochloride injection
1260000	2	[25, 31]	A	C	5	1261659	1	(5, 17]	43249	0.701076	NRCMCS	J06.000	acute upper respiratory infection	lincomycin hydrochloride injection
1270000	2	[25, 31]	A	U	6	1270938	2	(5, 17]	43247	0.727465	NRCMCS	J06.000	acute upper respiratory infection	lincomycin hydrochloride injection
1260000	2	[25, 31]	A	C	5	1261593	2	[65, 130)	43245	0.454931	NRCMCS	J06.000	acute upper respiratory infection	levofloxacin hydrochloride sodium chloride injection [rikosha]
1260000	2	[25, 31]	A	C	5	1261618	2	[65, 130)	43246	0.359549	NRCMCS	J06.000	acute upper respiratory infection	levofloxacin hydrochloride sodium chloride injection [rikosha]
1260000	2	[25, 31]	A	C	5	1261583	2	[18, 49]	43245	0.394039	NRCMCS	J06.000	acute upper respiratory infection	clindamycin phosphate injection
1260000	2	[25, 31]	A	C	5	1261618	2	[65, 130)	43246	0.359549	NRCMCS	J06.000	acute upper respiratory infection	clindamycin phosphate injection
1280000	1	[39, 75]	A	T	33	1281331	1	[18, 49]	43251	0.389468	NRCMCS	J06.000	acute upper respiratory infection	clindamycin phosphate injection
1270000	2	[25, 31]	A	U	6	1270925	2	[50, 64]	43244	0.7561	NRCMCS	J06.000	acute upper respiratory infection	clindamycin phosphate injection
1260000	2	[25, 31]	A	C	5	1261593	2	[65, 130)	43245	0.454931	NRCMCS	J06.000	acute upper respiratory infection	clindamycin phosphate injection
1260000	2	[25, 31]	A	C	5	1261710	1	[18, 49]	43250	0.368588	NRCMCS	J06.000	acute upper respiratory infection	clindamycin phosphate injection
1260000	2	[25, 31]	A	C	5	1261702	2	[65, 130)	43250	0.447222	NRCMCS	J06.000	acute upper respiratory infection	clindamycin phosphate injection
1260000	2	[25, 31]	A	C	5	1261547	2	[50, 64]	43241	0.407581	NRCMCS	J06.000	acute upper respiratory infection	clindamycin phosphate injection
1260000	2	[25, 31]	A	C	5	1261669	1	[18, 49]	43249	0.782743	NRCMCS	J06.000	acute upper respiratory infection	clindamycin phosphate injection
1260000	2	[25, 31]	A	C	5	1261554	1	[18, 49]	43242	0.328669	NRCMCS	J06.000	acute upper respiratory infection	cephalexin capsule
1260000	2	[25, 31]	A	C	5	1261553	2	(5, 17]	43241	0.539282	NRCMCS	J06.000	acute upper respiratory infection	cephalexin capsule
1280000	1	[39, 75]	A	T	33	1281289	2	[18, 49]	43247	0.455799	NRCMCS	J06.000	acute upper respiratory infection	ceftriaxone sodium for injection
1260000	2	[25, 31]	A	C	5	1261579	2	[50, 64]	43245	0.387639	NRCMCS	J06.000	acute upper respiratory infection	ceftriaxone sodium for injection
1260000	2	[25, 31]	A	C	5	1261579	2	[50, 64]	43245	0.387639	NRCMCS	J06.000	acute upper respiratory infection	ceftriaxone sodium for injection
1260000	2	[25, 31]	A	C	5	1261712	1	[18, 49]	43250	0.37265	NRCMCS	J06.000	acute upper respiratory infection	ceftriaxone sodium for injection
1280000	1	[39, 75]	A	T	33	1281289	2	[18, 49]	43247	0.455799	NRCMCS	J06.000	acute upper respiratory infection	ceftriaxone sodium for injection
1260000	2	[25, 31]	A	C	5	1261733	1	[18, 49]	43251	0.337269	NRCMCS	J06.000	acute upper respiratory infection	ceftriaxone sodium for injection
1260000	2	[25, 31]	A	C	5	1261603	2	[18, 49]	43246	0.589028	NRCMCS	J06.000	acute upper respiratory infection	ceftriaxone sodium for injection
1260000	2	[25, 31]	A	C	5	1261584	1	(5, 17]	43245	0.394711	NRCMCS	J06.000	acute upper respiratory infection	ceftriaxone sodium for injection
1220000	2	[39, 75]	A	C	30	1220106	2	[50, 64]	43181	0.409826	NRCMCS	N81.301	2 genital prolapse	levofloxacin hydrochloride tablets
1620000	2	[25, 31]	A	C	4	1620349	2	[18, 49]	43216	0.649062	NRCMCS	N74.2*	2 pelvic inflammatory disorders in diseases classified elsewhere	levofloxacin hydrochloride tablets
1170000	2	[25, 31]	A	U	8	1170372	1	[18, 49]	43164	0.617986	NRCMCS	R10.402	Abdominal and pelvic pain	amoxicillin dispersible tablets
1690000	1	[32, 38]	A	U	13	1690429	1	[50, 64]	43220	0.457951	NRCMCS	R10.102	Abdominal and pelvic pain	amoxicillin capsule
1520000	1	[39, 75]	A	T	10	1520102	1	(5, 17]	43167	0.727859	NRCMCS	R10.402	Abdominal and pelvic pain	ampicillin sodium (for injection)
1690000	1	[32, 38]	A	U	13	1690429	1	[50, 64]	43220	0.457951	NRCMCS	R10.102	Abdominal and pelvic pain	cephalexin capsule
1200000	1	[25, 31]	A	C	10	1200036	2	[18, 49]	43177	0.494931	OP	R10.402	Abdominal and pelvic pain	amoxicillin dispersible tablets
1630000	1	[25, 31]	A	U	4	1630240	2	[50, 64]	43165	0.406933	NRCMCS	R10.102	Abdominal and pelvic pain	amoxicillin clavulanate potassium tablets
1620000	2	[25, 31]	A	C	4	1620282	2	[18, 49]	43203	0.602303	NRCMCS	R10.402	Abdominal and pelvic pain	ceftriaxone sodium for injection
1180000	1	[39, 75]	A	U	9	1181460	2	[50, 64]	43239	0.466123	NRCMCS	R10.402	Abdominal and pelvic pain	amoxicillin
1390000	2	[25, 31]	A	U	6	1390890	2	[18, 49]	43218	0.580475	NRCMCS	R10.301	Abdominal and pelvic pain	tinidazole sodium chloride injection (plastic)
1160000	1	[32, 38]	A	U	10	1160354	2	[50, 64]	43188	0.37912	NRCMCS	R10.402	Abdominal and pelvic pain	lincomycin
1270000	2	[25, 31]	A	U	6	1270048	2	[18, 49]	43136	0.458553	NRCMCS	R10.402	Abdominal and pelvic pain	cefotaxime sodium injection
1460000	1	[25, 31]	A	C	2	1460122	2	[18, 49]	43179	0.0667708	OP	R10.402	Abdominal and pelvic pain	norfloxacin capsule
1270000	2	[25, 31]	A	U	6	1270039	2	[18, 49]	43135	0.539595	NRCMCS	R10.402	Abdominal and pelvic pain	cefotaxime sodium injection
1500000	2	[39, 75]	B	U	23	1500003	1	(5, 17]	43132	0.658438	NRCMCS	R10.402	Abdominal and pelvic pain	ceftriaxone sodium for injection
1300000	1	[25, 31]	A	C	4	1300809	2	(5, 17]	43222	0.384699	NRCMCS	R10.400	Abdominal and pelvic pain	ampicillin sodium for injection
1480000	2	[32, 38]	A	C	6	1480044	2	[18, 49]	43138	0.584711	NRCMCS	R10.402	Abdominal and pelvic pain	metronidazole tablets
1700000	2	[25, 31]	A	C	3	1700529	1	[18, 49]	43226	0.381667	NRCMCS	R10.402	Abdominal and pelvic pain	amoxicillin capsule
1170000	2	[25, 31]	A	U	8	1172219	2	[18, 49]	43219	0.552847	NRCMCS	R10.402	Abdominal and pelvic pain	amoxicillin dispersible tablets
1620000	2	[25, 31]	A	C	4	1620282	2	[18, 49]	43203	0.602303	NRCMCS	R10.402	Abdominal and pelvic pain	tinidazole sodium chloride injection
1630000	1	[25, 31]	A	U	4	1631237	2	[50, 64]	43208	0.464086	NRCMCS	R10.102	Abdominal and pelvic pain	levofloxacin hydrochloride tablets
1360000	1	[25, 31]	A	C	1	1360237	1	[50, 64]	43185	0.426296	NRCMCS	R10.402	Abdominal and pelvic pain	ampicillin sodium for injection
1300000	1	[25, 31]	A	C	4	1300401	2	(0, 5]	43175	0.457627	OP	R10.402	Abdominal and pelvic pain	ampicillin sodium for injection
1370000	1	[39, 75]	A	T	7	1370171	1	(5, 17]	43172	0.10287	NRCMCS	R10.402	Abdominal and pelvic pain	amoxicillin capsule
1170000	2	[25, 31]	A	U	8	1172587	2	(5, 17]	43228	0.734699	NRCMCS	R10.402	Abdominal and pelvic pain	amoxicillin dispersible tablets
1690000	2	[39, 75]	A	C	21	1690526	2	[18, 49]	43238	0.447257	NRCMCS	R10.102	Abdominal and pelvic pain	amoxicillin capsule
1170000	2	[25, 31]	A	U	8	1172815	1	(5, 17]	43234	0.632442	NRCMCS	R10.402	Abdominal and pelvic pain	amoxicillin dispersible tablets
1690000	1	[32, 38]	A	U	13	1690283	2	[65, 130)	43194	0.505093	NRCMCS	R10.102	Abdominal and pelvic pain	injection lincomycin hydrochloride
1170000	2	[25, 31]	A	U	8	1173315	2	[18, 49]	43247	0.471435	NRCMCS	R10.402	Abdominal and pelvic pain	amoxicillin dispersible tablets
1570000	1	[25, 31]	A	T	4	1570489	2	[18, 49]	43227	0.378403	OP	R10.400	Abdominal and pelvic pain	levofloxacin hydrochloride capsule
1810000	1	[32, 38]	A	C	4	1810408	1	[65, 130)	43226	0.386609	NRCMCS	R10.402	Abdominal and pelvic pain	amoxicillin capsule
1500000	2	[39, 75]	B	U	23	1500592	2	[18, 49]	43239	0.0895139	NRCMCS	R10.402	Abdominal and pelvic pain	levofloxacin hydrochloride injection (plastic)
1530000	2	[25, 31]	A	U	3	1531016	2	[65, 130)	43237	0.540289	OP	R10.402	Abdominal and pelvic pain	amoxicillin capsule
1300000	1	[25, 31]	A	C	4	1301049	2	[18, 49]	43245	0.527778	NRCMCS	R10.400	Abdominal and pelvic pain	gentamicin sulphate capsule
1400000	1	[32, 38]	B	U	12	1401127	2	[18, 49]	43240	0.688958	OP	R10.402	Abdominal and pelvic pain	cephalexin capsule
1630000	1	[25, 31]	A	U	4	1631306	2	[18, 49]	43211	0.59809	NRCMCS	R10.102	Abdominal and pelvic pain	levofloxacin hydrochloride tablets
1520000	1	[39, 75]	A	T	10	1520104	1	[18, 49]	43167	0.787512	NRCMCS	R10.402	Abdominal and pelvic pain	ampicillin sodium (for injection)
1630000	1	[25, 31]	A	U	4	1630605	2	[18, 49]	43181	0.662928	NRCMCS	R10.102	Abdominal and pelvic pain	amoxicillin clavulanate potassium tablets
1500000	2	[39, 75]	B	U	23	1500068	2	[18, 49]	43161	0.402176	NRCMCS	R10.402	Abdominal and pelvic pain	ceftriaxone sodium for injection
1750000	1	[39, 75]	A	C	30	1750207	2	(5, 17]	43207	0.440556	NRCMCS	R10.402	Abdominal and pelvic pain	amoxicillin capsule
1400000	1	[32, 38]	B	U	12	1401117	1	(5, 17]	43237	0.519549	OP	R10.402	Abdominal and pelvic pain	cephalexin capsule
1400000	1	[32, 38]	B	U	12	1401013	2	(5, 17]	43232	0.543819	NRCMCS	R10.402	Abdominal and pelvic pain	cephalexin capsule
1340000	1	[25, 31]	A	T	1	1340113	2	[18, 49]	43191	0.414931	NRCMCS	R10.402	Abdominal and pelvic pain	ampicillin sodium for injection
1600000	2	[32, 38]	A	T	16	1600295	2	(5, 17]	43232	0.430729	NRCMCS	R10.101	Abdominal and pelvic pain	amoxicillin capsule
1630000	1	[25, 31]	A	U	4	1630814	2	[18, 49]	43191	0.455671	NRCMCS	R10.102	Abdominal and pelvic pain	amoxicillin clavulanate potassium tablets
1630000	1	[25, 31]	A	U	4	1631241	1	(5, 17]	43208	0.481968	NRCMCS	R10.102	Abdominal and pelvic pain	ampicillin capsule
1370000	1	[39, 75]	A	T	7	1370290	2	(5, 17]	43198	0.397975	NRCMCS	R10.402	Abdominal and pelvic pain	amoxicillin capsule
1600000	2	[32, 38]	A	T	16	1600309	1	[50, 64]	43237	0.614826	NRCMCS	R10.101	Abdominal and pelvic pain	amoxicillin capsule
1170000	2	[25, 31]	A	U	8	1170795	2	[65, 130)	43176	0.631655	NRCMCS	R10.402	Abdominal and pelvic pain	amoxicillin dispersible tablets
1630000	1	[25, 31]	A	U	4	1630929	2	[18, 49]	43197	0.347049	NRCMCS	R10.102	Abdominal and pelvic pain	amoxicillin clavulanate potassium tablets
1400000	1	[32, 38]	B	U	12	1400219	1	[18, 49]	43169	0.539491	NRCMCS	R10.402	Abdominal and pelvic pain	levofloxacin capsule
1400000	1	[32, 38]	B	U	12	1400219	1	[18, 49]	43169	0.539491	NRCMCS	R10.402	Abdominal and pelvic pain	tinidazole sodium chloride injection (plastic)
1190000	1	[32, 38]	B	U	10	1190078	1	(0, 5]	43138	0.413727	OP	R10.402	Abdominal and pelvic pain	gentamicin
1750000	1	[39, 75]	A	C	30	1750207	2	(5, 17]	43207	0.440556	NRCMCS	R10.402	Abdominal and pelvic pain	gentamicin sulfate injection
1580000	1	[32, 38]	A	T	15	1580203	1	[18, 49]	43167	0.386296	NRCMCS	R10.402	Abdominal and pelvic pain	tinidazole sodium chloride injection (plastic bottle)
1790000	1	[32, 38]	A	T	4	1790280	2	(0, 5]	43245	0.90647	OP	R10.400	Abdominal and pelvic pain	amoxicillin granule
1630000	1	[25, 31]	A	U	4	1630751	1	[50, 64]	43186	0.519248	NRCMCS	R10.102	Abdominal and pelvic pain	amoxicillin clavulanate potassium tablets
1490000	1	[32, 38]	A	T	3	1490276	2	(5, 17]	43218	0.689213	NRCMCS	R10.400	Abdominal and pelvic pain	morpholine hydrochloride tablets (viral)
1630000	1	[25, 31]	A	U	4	1632120	1	[18, 49]	43250	0.462789	NRCMCS	R10.102	Abdominal and pelvic pain	amoxicillin clavulanate potassium tablets
1630000	1	[25, 31]	A	U	4	1631760	2	[18, 49]	43233	0.414225	NRCMCS	R10.102	Abdominal and pelvic pain	clindamycin phosphate tablets
1480000	2	[32, 38]	A	C	6	1480166	2	[18, 49]	43166	0.478889	OP	R10.402	Abdominal and pelvic pain	ampicillin capsule (an bixian)
1690000	1	[32, 38]	A	U	13	1690591	2	[65, 130)	43249	0.673449	NRCMCS	R10.102	Abdominal and pelvic pain	penicillin sodium for injection
1600000	2	[32, 38]	A	T	16	1600112	2	[65, 130)	43174	0.402847	NRCMCS	R10.101	Abdominal and pelvic pain	norfloxacin capsules (norfloxacin)
1600000	2	[32, 38]	A	T	16	1600204	1	[18, 49]	43197	0.452245	NRCMCS	R10.101	Abdominal and pelvic pain	amoxicillin capsule
1630000	1	[25, 31]	A	U	4	1631957	2	[18, 49]	43241	0.461852	NRCMCS	R10.102	Abdominal and pelvic pain	amoxicillin dispersible tablets
1710000	2	[39, 75]	A	C	21	1710820	2	[50, 64]	43225	0.652801	NRCMCS	R10.102	Abdominal and pelvic pain	amoxicillin capsule
1300000	1	[25, 31]	A	C	4	1300809	2	(5, 17]	43222	0.384699	NRCMCS	R10.400	Abdominal and pelvic pain	ampicillin sodium for injection
1630000	1	[25, 31]	A	U	4	1631192	1	[65, 130)	43206	0.403947	NRCMCS	R10.102	Abdominal and pelvic pain	amoxicillin clavulanate potassium tablets
1690000	1	[32, 38]	A	U	13	1690194	2	[18, 49]	43184	0.657153	NRCMCS	R10.102	Abdominal and pelvic pain	amoxicillin capsule
1270000	2	[25, 31]	A	U	6	1270082	2	[18, 49]	43140	0.460938	NRCMCS	R10.402	Abdominal and pelvic pain	amoxicillin capsule
1200000	1	[25, 31]	A	C	10	1200115	2	[18, 49]	43231	0.909641	OP	R10.402	Abdominal and pelvic pain	norfloxacin capsule
1600000	2	[32, 38]	A	T	16	1600296	1	(0, 5]	43232	0.511424	OP	R10.402	Abdominal and pelvic pain	gentamicin sulfate granules
1370000	1	[39, 75]	A	T	7	1370128	2	[18, 49]	43167	0.771516	NRCMCS	R10.402	Abdominal and pelvic pain	amoxicillin capsule
1630000	1	[25, 31]	A	U	4	1630232	1	[50, 64]	43165	0.375405	NRCMCS	R10.102	Abdominal and pelvic pain	amoxicillin clavulanate potassium tablets
1630000	1	[25, 31]	A	U	4	1631045	1	[18, 49]	43202	0.633345	NRCMCS	R10.102	Abdominal and pelvic pain	amoxicillin clavulanate potassium tablets
1520000	1	[39, 75]	A	T	10	1520118	2	[50, 64]	43169	0.32235	NRCMCS	R10.402	Abdominal and pelvic pain	levofloxacin hydrochloride injection (plastic)
1250000	1	[32, 38]	A	C	10	1251676	1	[50, 64]	43247	0.646887	NRCMCS	R10.402	Abdominal and pelvic pain	levofloxacin hydrochloride tablets
1630000	1	[25, 31]	A	U	4	1630039	1	[18, 49]	43134	0.655799	NRCMCS	R10.102	Abdominal and pelvic pain	amoxicillin clavulanate potassium tablets
1630000	1	[25, 31]	A	U	4	1631887	2	[18, 49]	43238	0.44978	NRCMCS	R10.102	Abdominal and pelvic pain	amoxicillin clavulanate potassium tablets
1170000	2	[25, 31]	A	U	8	1171107	2	(5, 17]	43184	0.649931	OP	R10.402	Abdominal and pelvic pain	amoxicillin dispersible tablets
1630000	1	[25, 31]	A	U	4	1631484	2	[18, 49]	43221	0.693993	NRCMCS	R10.102	Abdominal and pelvic pain	amoxicillin clavulanate potassium tablets
1190000	1	[32, 38]	B	U	10	1190078	1	(0, 5]	43138	0.413727	OP	R10.402	Abdominal and pelvic pain	amoxicillin dispersible tablets
1400000	1	[32, 38]	B	U	12	1400305	1	(5, 17]	43173	0.372072	OP	R10.402	Abdominal and pelvic pain	amoxicillin capsule
1300000	1	[25, 31]	A	C	4	1300206	2	[18, 49]	43164	0.34456	NRCMCS	R10.400	Abdominal and pelvic pain	norfloxacin capsule
1300000	1	[25, 31]	A	C	4	1300927	2	(5, 17]	43235	0.390104	NRCMCS	R10.400	Abdominal and pelvic pain	amikacin sulfate injection
1300000	1	[25, 31]	A	C	4	1300388	2	(5, 17]	43175	0.68934	NRCMCS	R10.400	Abdominal and pelvic pain	Macrolides injection
1080000	2	[25, 31]	A	C	5	1081142	2	[18, 49]	43241	0.459988	NRCMCS	R10.402	Abdominal and pelvic pain	amoxicillin capsule
1730000	1	[39, 75]	A	C	21	1730243	1	(5, 17]	43195	0.644144	OP	R10.402	Abdominal and pelvic pain	lincomycin hydrochloride for injection
1680000	1	[32, 38]	A	U	4	1680071	2	[65, 130)	43139	0.435625	NRCMCS	R10.402	Abdominal and pelvic pain	amoxicillin capsule
1630000	1	[25, 31]	A	U	4	1631617	2	[18, 49]	43228	0.469711	NRCMCS	R10.102	Abdominal and pelvic pain	amoxicillin clavulanate potassium tablets
1250000	1	[32, 38]	A	C	10	1251659	1	(5, 17]	43244	0.338148	OP	R10.402	Abdominal and pelvic pain	amoxicillin dispersible tablets
1200000	1	[25, 31]	A	C	10	1200051	1	(5, 17]	43186	0.912083	NRCMCS	R10.402	Abdominal and pelvic pain	amoxicillin dispersible tablets
1550000	2	[25, 31]	A	C	6	1551585	2	(5, 17]	43215	0.404005	NRCMCS	R10.402	Abdominal and pelvic pain	norfloxacin capsules (norfloxacin)
1570000	1	[25, 31]	A	T	4	1570148	2	[18, 49]	43171	0.483854	NRCMCS	R10.402	Abdominal and pelvic pain	cefoperazone sulbactam injection
1630000	1	[25, 31]	A	U	4	1631519	2	[18, 49]	43223	0.600845	NRCMCS	R10.102	Abdominal and pelvic pain	chloramphenicol eye drops
1210000	1	[25, 31]	A	C	10	1210203	2	[18, 49]	43226	0.87162	NRCMCS	R10.400	Abdominal and pelvic pain	tinidazole sodium chloride injection (plastic)
1630000	1	[25, 31]	A	U	4	1631980	2	[18, 49]	43244	0.635046	NRCMCS	R10.102	Abdominal and pelvic pain	amoxicillin clavulanate potassium tablets
1580000	1	[32, 38]	A	T	15	1580460	1	[18, 49]	43186	0.39044	NRCMCS	R10.402	Abdominal and pelvic pain	norfloxacin capsules (norfloxacin)
1630000	1	[25, 31]	A	U	4	1631626	2	[18, 49]	43228	0.518553	NRCMCS	R10.102	Abdominal and pelvic pain	amoxicillin clavulanate potassium tablets
1630000	1	[25, 31]	A	U	4	1631120	1	[50, 64]	43203	0.3614	NRCMCS	R10.102	Abdominal and pelvic pain	amoxicillin clavulanate potassium tablets
1690000	1	[32, 38]	A	U	13	1690279	2	[65, 130)	43194	0.451192	NRCMCS	R10.102	Abdominal and pelvic pain	metronidazole sodium chloride injection
1460000	1	[25, 31]	A	C	2	1460304	2	[18, 49]	43216	0.681273	NRCMCS	R10.400	Abdominal and pelvic pain	ampicillin sodium (for injection)
1170000	2	[25, 31]	A	U	8	1170448	2	[18, 49]	43166	0.642616	OP	R10.402	Abdominal and pelvic pain	amoxicillin dispersible tablets
1400000	1	[32, 38]	B	U	12	1400675	1	[65, 130)	43198	0.452176	NRCMCS	R10.402	Abdominal and pelvic pain	amoxicillin capsule
1390000	2	[25, 31]	A	U	6	1390890	2	[18, 49]	43218	0.580475	NRCMCS	R10.301	Abdominal and pelvic pain	cefradine capsule
1300000	1	[25, 31]	A	C	4	1300922	1	[18, 49]	43234	0.352581	NRCMCS	R10.402	Abdominal and pelvic pain	cefoperazone sulbactam
1400000	1	[32, 38]	B	U	12	1401089	1	[18, 49]	43236	0.513623	NRCMCS	R10.402	Abdominal and pelvic pain	metronidazole tablets
1570000	1	[25, 31]	A	T	4	1570148	2	[18, 49]	43171	0.483854	NRCMCS	R10.402	Abdominal and pelvic pain	tinidazole sodium chloride injection (plastic bottle)
1580000	1	[32, 38]	A	T	15	1580338	2	(5, 17]	43178	0.487269	NRCMCS	R10.402	Abdominal and pelvic pain	amoxicillin capsule
1570000	1	[25, 31]	A	T	4	1570352	1	(5, 17]	43204	0.532662	NRCMCS	R10.402	Abdominal and pelvic pain	penicillin sodium
1390000	2	[25, 31]	A	U	6	1390096	1	[50, 64]	43161	0.456181	OP	R10.402	Abdominal and pelvic pain	tinidazole sodium chloride injection (plastic)
1630000	1	[25, 31]	A	U	4	1632127	1	[18, 49]	43251	0.547442	NRCMCS	R10.102	Abdominal and pelvic pain	amoxicillin clavulanate potassium tablets
1270000	2	[25, 31]	A	U	6	1270075	1	(5, 17]	43140	0.77838	OP	R10.402	Abdominal and pelvic pain	acetylspiramycin tablets
1630000	1	[25, 31]	A	U	4	1630430	1	[18, 49]	43174	0.392963	NRCMCS	R10.102	Abdominal and pelvic pain	ampicillin capsule
1600000	2	[32, 38]	A	T	16	1600275	2	[65, 130)	43227	0.559479	NRCMCS	R10.402	Abdominal and pelvic pain	norfloxacin capsules (norfloxacin)
1690000	2	[39, 75]	A	C	21	1690558	2	[50, 64]	43240	0.3961	NRCMCS	R10.102	Abdominal and pelvic pain	metronidazole sodium chloride injection
1110000	2	[39, 75]	B	C	35	1110755	1	[50, 64]	43210	0.629988	NRCMCS	R10.402	Abdominal and pelvic pain	cephalexin capsule
1390000	2	[25, 31]	A	U	6	1390554	2	[18, 49]	43190	0.405463	OP	R10.402	Abdominal and pelvic pain	ampicillin sodium for injection
1750000	1	[39, 75]	A	C	30	1750116	2	[18, 49]	43176	0.1275	OP	R10.402	Abdominal and pelvic pain	gentamicin sulfate injection
1400000	1	[32, 38]	B	U	12	1401091	2	[18, 49]	43237	0.545347	NRCMCS	R10.402	Abdominal and pelvic pain	cephalexin capsule
1500000	2	[39, 75]	B	U	23	1500500	2	(0, 5]	43228	0.501713	NRCMCS	R10.402	Abdominal and pelvic pain	ceftriaxone sodium for injection
1270000	2	[25, 31]	A	U	6	1270039	2	[18, 49]	43135	0.539595	NRCMCS	R10.402	Abdominal and pelvic pain	amoxicillin capsule
1500000	2	[39, 75]	B	U	23	1500504	1	[50, 64]	43229	0.626366	NRCMCS	R10.402	Abdominal and pelvic pain	ceftriaxone sodium for injection
1170000	2	[25, 31]	A	U	8	1170710	2	[50, 64]	43173	0.468727	NRCMCS	R10.402	Abdominal and pelvic pain	cefotaxime sodium for injection
1690000	2	[39, 75]	A	C	21	1690553	1	[65, 130)	43240	0.695498	NRCMCS	R10.102	Abdominal and pelvic pain	amoxicillin capsule
1510000	2	[32, 38]	A	U	6	1510638	1	(5, 17]	43233	0.489306	NRCMCS	R10.402	Abdominal and pelvic pain	ampicillin capsule
1600000	2	[32, 38]	A	T	16	1600046	1	[65, 130)	43140	0.452639	NRCMCS	R10.101	Abdominal and pelvic pain	amoxicillin capsule
1530000	2	[25, 31]	A	U	3	1530978	2	[50, 64]	43235	0.786088	OP	R10.402	Abdominal and pelvic pain	norfloxacin capsules (norfloxacin)
1630000	1	[25, 31]	A	U	4	1631940	2	[50, 64]	43241	0.371782	NRCMCS	R10.102	Abdominal and pelvic pain	chloramphenicol eye drops
1300000	1	[25, 31]	A	C	4	1300038	1	[18, 49]	43138	0.588738	OP	R10.402	Abdominal and pelvic pain	norfloxacin capsule
1170000	2	[25, 31]	A	U	8	1172569	1	[50, 64]	43228	0.618495	NRCMCS	R10.402	Abdominal and pelvic pain	norfloxacin
1630000	1	[25, 31]	A	U	4	1631612	2	[18, 49]	43228	0.414074	NRCMCS	R10.102	Abdominal and pelvic pain	amoxicillin clavulanate potassium tablets
1170000	2	[25, 31]	A	U	8	1170839	2	[18, 49]	43177	0.384873	NRCMCS	R10.402	Abdominal and pelvic pain	amoxicillin dispersible tablets
1710000	2	[39, 75]	A	C	21	1710819	1	[50, 64]	43225	0.650509	NRCMCS	R10.102	Abdominal and pelvic pain	amoxicillin capsule
1400000	1	[32, 38]	B	U	12	1401109	1	(5, 17]	43237	0.377211	NRCMCS	R10.402	Abdominal and pelvic pain	cephalexin capsule
1710000	2	[39, 75]	A	C	21	1710822	2	[65, 130)	43225	0.656377	NRCMCS	R10.102	Abdominal and pelvic pain	amoxicillin capsule
1300000	1	[25, 31]	A	C	4	1300922	1	[18, 49]	43234	0.352581	NRCMCS	R10.402	Abdominal and pelvic pain	cefoperazone sulbactam
1370000	1	[39, 75]	A	T	7	1370085	2	(5, 17]	43166	0.610463	NRCMCS	R10.301	Abdominal and pelvic pain	amoxicillin capsule
1370000	1	[39, 75]	A	T	7	1370085	2	(5, 17]	43166	0.610463	NRCMCS	R10.301	Abdominal and pelvic pain	metronidazole tablets
1720000	1	[39, 75]	A	C	25	1720051	1	(5, 17]	43183	0.638981	NRCMCS	R10.402	Abdominal and pelvic pain	amoxicillin granule
1690000	1	[32, 38]	A	U	13	1690591	2	[65, 130)	43249	0.673449	NRCMCS	R10.102	Abdominal and pelvic pain	penicillin sodium for injection
1630000	1	[25, 31]	A	U	4	1631172	2	[18, 49]	43205	0.668542	NRCMCS	R10.102	Abdominal and pelvic pain	amoxicillin clavulanate potassium tablets
1630000	1	[25, 31]	A	U	4	1631535	2	[65, 130)	43223	0.707546	NRCMCS	R10.102	Abdominal and pelvic pain	amoxicillin clavulanate potassium tablets
1500000	2	[39, 75]	B	U	23	1500068	2	[18, 49]	43161	0.402176	NRCMCS	R10.402	Abdominal and pelvic pain	ceftriaxone sodium for injection
1750000	1	[39, 75]	A	C	30	1750132	1	[65, 130)	43188	0.429074	NRCMCS	R10.402	Abdominal and pelvic pain	amoxicillin capsule
1460000	1	[25, 31]	A	C	2	1460307	1	[18, 49]	43216	0.373252	NRCMCS	R10.400	Abdominal and pelvic pain	norfloxacin capsule
1630000	1	[25, 31]	A	U	4	1631786	2	[18, 49]	43234	0.400069	NRCMCS	R10.102	Abdominal and pelvic pain	amoxicillin granule
1600000	2	[32, 38]	A	T	16	1600315	2	[65, 130)	43237	0.458079	NRCMCS	R10.101	Abdominal and pelvic pain	furazolidone tablets (litting)
1390000	2	[25, 31]	A	U	6	1390199	2	(5, 17]	43166	0.397106	NRCMCS	R10.301	Abdominal and pelvic pain	ceftriaxone sodium for injection
1270000	2	[25, 31]	A	U	6	1270485	2	[18, 49]	43195	0.595116	OP	R10.301	Abdominal and pelvic pain	acetylspiramycin tablets
1390000	2	[25, 31]	A	U	6	1390537	2	[18, 49]	43190	0.601586	NRCMCS	R10.301	Abdominal and pelvic pain	cefradine capsule
1400000	1	[32, 38]	B	U	12	1400016	2	[18, 49]	43135	0.575289	NRCMCS	R10.402	Abdominal and pelvic pain	metronidazole tablets
1170000	2	[25, 31]	A	U	8	1173113	2	[65, 130)	43246	0.603681	NRCMCS	R10.402	Abdominal and pelvic pain	cefotaxime sodium for injection
1170000	2	[25, 31]	A	U	8	1172817	1	[18, 49]	43234	0.65566	NRCMCS	R10.402	Abdominal and pelvic pain	amoxicillin dispersible tablets
1600000	2	[32, 38]	A	T	16	1600218	2	[18, 49]	43202	0.459907	NRCMCS	R10.101	Abdominal and pelvic pain	norfloxacin capsules (norfloxacin)
1530000	2	[25, 31]	A	U	3	1530341	2	[65, 130)	43190	0.573762	NRCMCS	R10.402	Abdominal and pelvic pain	penicillin sodium for injection
1600000	2	[32, 38]	A	T	16	1600298	1	[18, 49]	43235	0.368854	NRCMCS	R10.101	Abdominal and pelvic pain	amoxicillin capsule
1400000	1	[32, 38]	B	U	12	1400400	1	(5, 17]	43179	0.389757	NRCMCS	R10.402	Abdominal and pelvic pain	cefradine capsule
1630000	1	[25, 31]	A	U	4	1631823	1	[18, 49]	43235	0.699086	NRCMCS	R10.102	Abdominal and pelvic pain	amoxicillin dispersible tablets
1690000	2	[39, 75]	A	C	21	1690501	2	[18, 49]	43231	0.451377	NRCMCS	R10.102	Abdominal and pelvic pain	ceftriaxone sodium for injection
1600000	2	[32, 38]	A	T	16	1600132	1	[18, 49]	43181	0.545336	NRCMCS	R10.101	Abdominal and pelvic pain	norfloxacin capsules (norfloxacin)
1630000	1	[25, 31]	A	U	4	1632064	2	(5, 17]	43248	0.472431	NRCMCS	R10.102	Abdominal and pelvic pain	cefadroxil dispersible tablet
1500000	2	[39, 75]	B	U	23	1500504	1	[50, 64]	43229	0.626366	NRCMCS	R10.402	Abdominal and pelvic pain	ciprofloxacin hydrochloride tablets
1500000	2	[39, 75]	B	U	23	1500500	2	(0, 5]	43228	0.501713	NRCMCS	R10.402	Abdominal and pelvic pain	ceftriaxone sodium for injection
1380000	1	[25, 31]	A	T	7	1380158	2	[18, 49]	43180	0.645463	NRCMCS	R10.402	Abdominal and pelvic pain	amoxicillin capsule
1300000	1	[25, 31]	A	C	4	1300927	2	(5, 17]	43235	0.390104	NRCMCS	R10.400	Abdominal and pelvic pain	gentamicin sulphate capsule
1480000	2	[32, 38]	A	C	6	1480005	1	[18, 49]	43132	0.591852	NRCMCS	R10.400	Abdominal and pelvic pain	norfloxacin capsule
1400000	1	[32, 38]	B	U	12	1400915	1	(5, 17]	43220	0.39603	NRCMCS	R10.402	Abdominal and pelvic pain	cefradine capsule
1570000	1	[25, 31]	A	T	4	1570317	2	[18, 49]	43200	0.450602	NRCMCS	R10.402	Abdominal and pelvic pain	cefoperazone sulbactam injection
1300000	1	[25, 31]	A	C	4	1300009	1	[18, 49]	43134	0.423194	NRCMCS	R10.400	Abdominal and pelvic pain	amikacin sulfate injection
1110000	2	[39, 75]	B	C	35	1110946	2	(0, 5]	43222	0.436458	NRCMCS	R10.402	Abdominal and pelvic pain	amoxicillin granule
1690000	1	[32, 38]	A	U	13	1690586	2	[50, 64]	43248	0.410602	NRCMCS	R10.102	Abdominal and pelvic pain	penicillin sodium for injection
1570000	1	[25, 31]	A	T	4	1570514	2	(5, 17]	43235	0.425475	NRCMCS	R10.400	Abdominal and pelvic pain	metronidazole sodium chloride injection (plastic bottle)
1620000	2	[25, 31]	A	C	4	1620533	1	[50, 64]	43247	0.860938	OP	R10.402	Abdominal and pelvic pain	tinidazole sodium chloride injection
1390000	2	[25, 31]	A	U	6	1390890	2	[18, 49]	43218	0.580475	NRCMCS	R10.301	Abdominal and pelvic pain	metronidazole tablets
1370000	1	[39, 75]	A	T	7	1370442	1	[18, 49]	43238	0.566273	NRCMCS	R10.402	Abdominal and pelvic pain	amoxicillin capsule
1170000	2	[25, 31]	A	U	8	1172166	2	[65, 130)	43216	0.709907	NRCMCS	R10.402	Abdominal and pelvic pain	amoxicillin dispersible tablets
1690000	2	[39, 75]	A	C	21	1690501	2	[18, 49]	43231	0.451377	NRCMCS	R10.102	Abdominal and pelvic pain	ceftriaxone sodium for injection
1300000	1	[25, 31]	A	C	4	1300922	1	[18, 49]	43234	0.352581	NRCMCS	R10.402	Abdominal and pelvic pain	tinidazole glucose injection
1630000	1	[25, 31]	A	U	4	1631840	2	[18, 49]	43236	0.464896	NRCMCS	R10.102	Abdominal and pelvic pain	ampicillin capsule
1630000	1	[25, 31]	A	U	4	1631836	1	[18, 49]	43236	0.415382	NRCMCS	R10.102	Abdominal and pelvic pain	amoxicillin clavulanate potassium tablets
1390000	2	[25, 31]	A	U	6	1390890	2	[18, 49]	43218	0.580475	NRCMCS	R10.301	Abdominal and pelvic pain	ceftriaxone sodium for injection
1730000	1	[39, 75]	A	C	21	1730038	1	[18, 49]	43141	0.457708	NRCMCS	R10.402	Abdominal and pelvic pain	amoxicillin capsule
1690000	2	[39, 75]	A	C	21	1690491	1	[65, 130)	43231	0.629618	NRCMCS	R10.101	Abdominal and pelvic pain	ceftriaxone sodium for injection
1630000	1	[25, 31]	A	U	4	1631938	2	[18, 49]	43241	0.355208	NRCMCS	R10.102	Abdominal and pelvic pain	ampicillin capsule
1390000	2	[25, 31]	A	U	6	1391009	1	[18, 49]	43227	0.339653	NRCMCS	R10.402	Abdominal and pelvic pain	amoxicillin capsule
1460000	1	[25, 31]	A	C	2	1460304	2	[18, 49]	43216	0.681273	NRCMCS	R10.400	Abdominal and pelvic pain	ampicillin sodium (for injection)
1680000	1	[32, 38]	A	U	4	1680237	1	(5, 17]	43169	0.497558	NRCMCS	R10.402	Abdominal and pelvic pain	amoxicillin granule
1630000	1	[25, 31]	A	U	4	1630312	2	[65, 130)	43168	0.696528	NRCMCS	R10.102	Abdominal and pelvic pain	amoxicillin clavulanate potassium tablets
1640000	1	[25, 31]	A	C	6	1641194	2	[18, 49]	43215	0.359201	NRCMCS	R10.402	Abdominal and pelvic pain	cefadroxil dispersible tablet
1500000	2	[39, 75]	B	U	23	1500522	1	[50, 64]	43230	0.352326	NRCMCS	R10.402	Abdominal and pelvic pain	ceftriaxone sodium for injection
1110000	2	[39, 75]	B	C	35	1110946	2	(0, 5]	43222	0.436458	NRCMCS	R10.402	Abdominal and pelvic pain	penicillin sodium for injection
1550000	2	[25, 31]	A	C	6	1551607	2	[18, 49]	43216	0.36765	NRCMCS	R10.402	Abdominal and pelvic pain	amoxicillin capsule
1520000	1	[39, 75]	A	T	10	1520238	1	(0, 5]	43189	0.81537	NRCMCS	R10.402	Abdominal and pelvic pain	erythromycin ointment
1690000	1	[32, 38]	A	U	13	1690446	2	[50, 64]	43222	0.692674	NRCMCS	R10.102	Abdominal and pelvic pain	amoxicillin capsule
1810000	1	[32, 38]	A	C	4	1810017	2	[65, 130)	43132	0.434653	NRCMCS	R10.402	Abdominal and pelvic pain	amoxicillin capsule
1460000	1	[25, 31]	A	C	2	1460169	1	(5, 17]	43192	0.365069	NRCMCS	R10.400	Abdominal and pelvic pain	furazolidone tablets
1170000	2	[25, 31]	A	U	8	1170798	2	[50, 64]	43176	0.639282	NRCMCS	R10.402	Abdominal and pelvic pain	norfloxacin
1730000	1	[39, 75]	A	C	21	1730007	2	[18, 49]	43132	0.397384	NRCMCS	R10.402	Abdominal and pelvic pain	amoxicillin capsule
1730000	1	[39, 75]	A	C	21	1730007	2	[18, 49]	43132	0.397384	NRCMCS	R10.402	Abdominal and pelvic pain	levofloxacin hydrochloride tablets
1360000	1	[25, 31]	A	C	1	1360296	2	(5, 17]	43198	0.760104	NRCMCS	R10.402	Abdominal and pelvic pain	norfloxacin glucose injection
1460000	1	[25, 31]	A	C	2	1460128	1	[18, 49]	43183	0.453935	NRCMCS	R10.402	Abdominal and pelvic pain	norfloxacin capsule
1600000	2	[32, 38]	A	T	16	1600288	2	[18, 49]	43230	0.479549	NRCMCS	R10.402	Abdominal and pelvic pain	norfloxacin capsules (norfloxacin)
1500000	2	[39, 75]	B	U	23	1500504	1	[50, 64]	43229	0.626366	NRCMCS	R10.402	Abdominal and pelvic pain	levofloxacin hydrochloride injection (plastic)
1080000	2	[25, 31]	A	C	5	1080763	2	(5, 17]	43215	0.658079	NRCMCS	R10.402	Abdominal and pelvic pain	amoxicillin clavulanate potassium dispersible tablets
1530000	2	[25, 31]	A	U	3	1530489	2	[18, 49]	43198	0.380694	NRCMCS	R10.402	Abdominal and pelvic pain	amoxicillin capsule
1170000	2	[25, 31]	A	U	8	1171117	2	[65, 130)	43184	0.694537	NRCMCS	R10.402	Abdominal and pelvic pain	amoxicillin dispersible tablets
1570000	1	[25, 31]	A	T	4	1570317	2	[18, 49]	43200	0.450602	NRCMCS	R10.402	Abdominal and pelvic pain	tinidazole sodium chloride injection (plastic bottle)
1300000	1	[25, 31]	A	C	4	1300551	1	[18, 49]	43186	0.608229	NRCMCS	R10.400	Abdominal and pelvic pain	ceftriaxone sodium for injection
1500000	2	[39, 75]	B	U	23	1500277	1	(5, 17]	43195	0.636551	NRCMCS	R10.402	Abdominal and pelvic pain	ceftriaxone sodium for injection
1630000	1	[25, 31]	A	U	4	1631954	2	[65, 130)	43241	0.453333	NRCMCS	R10.102	Abdominal and pelvic pain	amoxicillin clavulanate potassium tablets
1400000	1	[32, 38]	B	U	12	1401089	1	[18, 49]	43236	0.513623	NRCMCS	R10.402	Abdominal and pelvic pain	cephalexin capsule
1200000	1	[25, 31]	A	C	10	1200024	2	[65, 130)	43170	0.430671	OP	R10.402	Abdominal and pelvic pain	amoxicillin dispersible tablets
1710000	2	[39, 75]	A	C	21	1710878	1	[18, 49]	43244	0.641852	NRCMCS	R10.102	Abdominal and pelvic pain	amoxicillin capsule
1170000	2	[25, 31]	A	U	8	1172278	1	[18, 49]	43219	0.529919	NRCMCS	R10.402	Abdominal and pelvic pain	amoxicillin dispersible tablets
1630000	1	[25, 31]	A	U	4	1630246	1	[18, 49]	43165	0.441331	NRCMCS	R10.102	Abdominal and pelvic pain	amoxicillin clavulanate potassium tablets
1690000	1	[32, 38]	A	U	13	1690420	1	[65, 130)	43220	0.40787	NRCMCS	R10.102	Abdominal and pelvic pain	amoxicillin capsule
1690000	2	[39, 75]	A	C	21	1690491	1	[65, 130)	43231	0.629618	NRCMCS	R10.101	Abdominal and pelvic pain	ceftriaxone sodium for injection
1400000	1	[32, 38]	B	U	12	1400546	2	[18, 49]	43192	0.353021	NRCMCS	R10.402	Abdominal and pelvic pain	ampicillin sodium for injection
1170000	2	[25, 31]	A	U	8	1171173	2	[50, 64]	43185	0.438275	NRCMCS	R10.402	Abdominal and pelvic pain	amoxicillin
1400000	1	[32, 38]	B	U	12	1400564	1	(0, 5]	43193	0.35397	OP	R10.402	Abdominal and pelvic pain	cefradine capsule
1630000	1	[25, 31]	A	U	4	1631987	2	[18, 49]	43244	0.662546	NRCMCS	R10.102	Abdominal and pelvic pain	amoxicillin clavulanate potassium tablets
1300000	1	[25, 31]	A	C	4	1300360	1	[18, 49]	43173	0.475752	NRCMCS	R10.400	Abdominal and pelvic pain	tinidazole sodium chloride injection
1520000	1	[39, 75]	A	T	10	1520104	1	[18, 49]	43167	0.787512	NRCMCS	R10.402	Abdominal and pelvic pain	ampicillin sodium (for injection)
1530000	2	[25, 31]	A	U	3	1530452	2	[18, 49]	43197	0.822731	NRCMCS	R10.402	Abdominal and pelvic pain	amoxicillin capsule
1640000	1	[25, 31]	A	C	6	1640945	1	[18, 49]	43204	0.70147	NRCMCS	R10.102	Abdominal and pelvic pain	ampicillin capsule
1270000	2	[25, 31]	A	U	6	1270489	2	[18, 49]	43195	0.618333	NRCMCS	R10.402	Abdominal and pelvic pain	metronidazole tablets
1440000	1	[39, 75]	B	C	21	1442616	1	(5, 17]	43249	0.535949	OP	R10.402	Abdominal and pelvic pain	gentamicin sulfate injection
1250000	1	[32, 38]	A	C	10	1251665	2	[50, 64]	43244	0.395162	OP	R10.402	Abdominal and pelvic pain	norfloxacin capsule
1500000	2	[39, 75]	B	U	23	1500522	1	[50, 64]	43230	0.352326	NRCMCS	R10.402	Abdominal and pelvic pain	levofloxacin hydrochloride injection (plastic)
1520000	1	[39, 75]	A	T	10	1520244	2	[65, 130)	43189	0.860347	NRCMCS	R10.402	Abdominal and pelvic pain	ceftriaxone sodium for injection
1540000	1	[39, 75]	A	T	18	1540796	2	[18, 49]	43198	0.337697	NRCMCS	R10.402	Abdominal and pelvic pain	lincomycin injection
1400000	1	[32, 38]	B	U	12	1400047	1	[18, 49]	43136	0.406771	NRCMCS	R10.402	Abdominal and pelvic pain	cephalexin capsule
1630000	1	[25, 31]	A	U	4	1631276	1	[50, 64]	43210	0.36022	NRCMCS	R10.102	Abdominal and pelvic pain	amoxicillin clavulanate potassium tablets
1400000	1	[32, 38]	B	U	12	1400293	1	[18, 49]	43172	0.534051	NRCMCS	R10.402	Abdominal and pelvic pain	amoxicillin capsule
1530000	2	[25, 31]	A	U	3	1531040	1	[18, 49]	43238	0.67765	OP	R10.402	Abdominal and pelvic pain	norfloxacin capsules (norfloxacin)
1080000	2	[25, 31]	A	C	5	1080928	2	[18, 49]	43227	0.53787	NRCMCS	R10.402	Abdominal and pelvic pain	cephalexin capsule
1490000	1	[32, 38]	A	T	3	1490091	2	[18, 49]	43179	0.500012	NRCMCS	R10.402	Abdominal and pelvic pain	norfloxacin capsule
1300000	1	[25, 31]	A	C	4	1300927	2	(5, 17]	43235	0.390104	NRCMCS	R10.400	Abdominal and pelvic pain	gentamicin hydrochloride injection
1440000	1	[39, 75]	B	C	21	1440844	1	(5, 17]	43174	0.430972	NRCMCS	R10.402	Abdominal and pelvic pain	furazolidone tablets
1400000	1	[32, 38]	B	U	12	1401109	1	(5, 17]	43237	0.377211	NRCMCS	R10.402	Abdominal and pelvic pain	metronidazole tablets
1630000	1	[25, 31]	A	U	4	1631483	1	[18, 49]	43221	0.692963	NRCMCS	R10.102	Abdominal and pelvic pain	amoxicillin clavulanate potassium tablets
1170000	2	[25, 31]	A	U	8	1172514	1	[18, 49]	43226	0.423137	NRCMCS	R10.402	Abdominal and pelvic pain	lincomycin
1500000	2	[39, 75]	B	U	23	1500504	1	[50, 64]	43229	0.626366	NRCMCS	R10.402	Abdominal and pelvic pain	ceftriaxone sodium for injection
1400000	1	[32, 38]	B	U	12	1400038	1	[50, 64]	43135	0.471979	NRCMCS	R10.402	Abdominal and pelvic pain	cephalexin capsule
1500000	2	[39, 75]	B	U	23	1500197	1	(5, 17]	43185	0.649583	NRCMCS	R10.402	Abdominal and pelvic pain	ampicillin sodium (for injection)
1380000	1	[25, 31]	A	T	7	1380377	1	[50, 64]	43249	0.699803	OP	R10.402	Abdominal and pelvic pain	metronidazole sodium chloride injection
1500000	2	[39, 75]	B	U	23	1500197	1	(5, 17]	43185	0.649583	NRCMCS	R10.402	Abdominal and pelvic pain	ampicillin sodium (for injection)
1700000	2	[25, 31]	A	C	3	1700414	1	[65, 130)	43201	0.380394	NRCMCS	R10.402	Abdominal and pelvic pain	levofloxacin hydrochloride sodium chloride injection
1080000	2	[25, 31]	A	C	5	1080432	2	[18, 49]	43189	0.430822	OP	R10.402	Abdominal and pelvic pain	cephalexin capsule
1510000	2	[32, 38]	A	U	6	1510586	1	[50, 64]	43227	0.319375	NRCMCS	R10.402	Abdominal and pelvic pain	ampicillin capsule
1580000	1	[32, 38]	A	T	15	1580543	2	[18, 49]	43198	0.652697	NRCMCS	R10.402	Abdominal and pelvic pain	cefoperazone sulbactam injection
1300000	1	[25, 31]	A	C	4	1300401	2	(0, 5]	43175	0.457627	OP	R10.402	Abdominal and pelvic pain	ampicillin sodium for injection
1170000	2	[25, 31]	A	U	8	1170714	2	(5, 17]	43173	0.480012	NRCMCS	R10.402	Abdominal and pelvic pain	amoxicillin dispersible tablets
1400000	1	[32, 38]	B	U	12	1400728	2	[18, 49]	43204	0.371586	NRCMCS	R10.402	Abdominal and pelvic pain	levofloxacin hydrochloride injection (plastic)
1340000	1	[25, 31]	A	T	1	1340116	2	(5, 17]	43192	0.786817	OP	R10.402	Abdominal and pelvic pain	amoxicillin capsule
1270000	2	[25, 31]	A	U	6	1270116	1	[65, 130)	43163	0.558634	NRCMCS	R10.402	Abdominal and pelvic pain	amoxicillin capsule
1630000	1	[25, 31]	A	U	4	1631475	1	[18, 49]	43221	0.583738	NRCMCS	R10.102	Abdominal and pelvic pain	amoxicillin clavulanate potassium tablets
1300000	1	[25, 31]	A	C	4	1300321	2	[18, 49]	43170	0.725671	NRCMCS	R10.400	Abdominal and pelvic pain	metronidazole sodium chloride injection
1690000	2	[39, 75]	A	C	21	1690532	1	[50, 64]	43238	0.513866	NRCMCS	R10.102	Abdominal and pelvic pain	amoxicillin capsule
1170000	2	[25, 31]	A	U	8	1171273	2	[65, 130)	43189	0.387118	NRCMCS	R10.402	Abdominal and pelvic pain	cefotaxime sodium for injection
1560000	1	[32, 38]	A	C	11	1562004	2	[18, 49]	43223	0.382546	NRCMCS	R10.402	Abdominal and pelvic pain	amoxicillin capsule
1630000	1	[25, 31]	A	U	4	1631214	2	[65, 130)	43207	0.659433	NRCMCS	R10.102	Abdominal and pelvic pain	amoxicillin dispersible tablets
1300000	1	[25, 31]	A	C	4	1300206	2	[18, 49]	43164	0.34456	NRCMCS	R10.400	Abdominal and pelvic pain	gentamicin sulphate capsule
1400000	1	[32, 38]	B	U	12	1400828	1	[18, 49]	43213	0.371111	OP	R10.402	Abdominal and pelvic pain	tinidazole sodium chloride injection (plastic)
1300000	1	[25, 31]	A	C	4	1301049	2	[18, 49]	43245	0.527778	NRCMCS	R10.400	Abdominal and pelvic pain	norfloxacin capsule
1440000	1	[39, 75]	B	C	21	1442616	1	(5, 17]	43249	0.535949	OP	R10.402	Abdominal and pelvic pain	norfloxacin capsule
1400000	1	[32, 38]	B	U	12	1400223	2	[50, 64]	43169	0.61809	NRCMCS	R10.402	Abdominal and pelvic pain	levofloxacin capsule
1810000	1	[32, 38]	A	C	4	1810344	2	[18, 49]	43209	0.40044	NRCMCS	R10.402	Abdominal and pelvic pain	amoxicillin capsule
1080000	2	[25, 31]	A	C	5	1080599	2	[18, 49]	43201	0.47206	NRCMCS	R10.402	Abdominal and pelvic pain	cephalexin capsule
1270000	2	[25, 31]	A	U	6	1270039	2	[18, 49]	43135	0.539595	NRCMCS	R10.402	Abdominal and pelvic pain	cefotaxime sodium injection
1400000	1	[32, 38]	B	U	12	1400099	1	[18, 49]	43139	0.523438	OP	R10.402	Abdominal and pelvic pain	tinidazole sodium chloride injection (plastic)
1490000	1	[32, 38]	A	T	3	1490091	2	[18, 49]	43179	0.500012	NRCMCS	R10.402	Abdominal and pelvic pain	furazolidone tablets
1390000	2	[25, 31]	A	U	6	1390826	2	[18, 49]	43210	0.727604	OP	R10.301	Abdominal and pelvic pain	ceftriaxone sodium for injection
1170000	2	[25, 31]	A	U	8	1173032	2	(5, 17]	43241	0.391331	OP	R10.402	Abdominal and pelvic pain	amoxicillin dispersible tablets
1630000	1	[25, 31]	A	U	4	1631638	1	[18, 49]	43229	0.595058	NRCMCS	R10.102	Abdominal and pelvic pain	amoxicillin dispersible tablets
1400000	1	[32, 38]	B	U	12	1400293	1	[18, 49]	43172	0.534051	NRCMCS	R10.402	Abdominal and pelvic pain	metronidazole tablets
1600000	2	[32, 38]	A	T	16	1600283	2	[18, 49]	43229	0.461227	NRCMCS	R10.301	Abdominal and pelvic pain	compound sulfamethoxazole tablets
1340000	1	[25, 31]	A	T	1	1340212	1	[65, 130)	43243	0.00490741	OP	R10.402	Abdominal and pelvic pain	clindamycin hydrochloride sodium chloride injection
1600000	2	[32, 38]	A	T	16	1600283	2	[18, 49]	43229	0.461227	NRCMCS	R10.301	Abdominal and pelvic pain	metronidazole tablets
1170000	2	[25, 31]	A	U	8	1170495	2	[65, 130)	43168	0.626134	NRCMCS	R10.402	Abdominal and pelvic pain	amoxicillin
1690000	1	[32, 38]	A	U	13	1690585	2	[50, 64]	43248	0.407998	NRCMCS	R10.102	Abdominal and pelvic pain	penicillin sodium for injection
1530000	2	[25, 31]	A	U	3	1530459	1	(0, 5]	43197	0.371806	OP	R10.402	Abdominal and pelvic pain	amoxicillin capsule
1390000	2	[25, 31]	A	U	6	1390199	2	(5, 17]	43166	0.397106	NRCMCS	R10.301	Abdominal and pelvic pain	tinidazole sodium chloride injection (plastic)
1400000	1	[32, 38]	B	U	12	1401201	1	(5, 17]	43245	0.432674	NRCMCS	R10.402	Abdominal and pelvic pain	cephalexin capsule
1440000	1	[39, 75]	B	C	21	1440844	1	(5, 17]	43174	0.430972	NRCMCS	R10.402	Abdominal and pelvic pain	norfloxacin capsule
1630000	1	[25, 31]	A	U	4	1631981	1	[18, 49]	43244	0.636551	NRCMCS	R10.102	Abdominal and pelvic pain	amoxicillin clavulanate potassium tablets
1300000	1	[25, 31]	A	C	4	1300551	1	[18, 49]	43186	0.608229	NRCMCS	R10.400	Abdominal and pelvic pain	metronidazole sodium chloride injection
1190000	1	[32, 38]	B	U	10	1190775	2	[50, 64]	43187	0.435116	NRCMCS	R10.402	Abdominal and pelvic pain	amoxicillin
1170000	2	[25, 31]	A	U	8	1172234	2	[50, 64]	43219	0.623021	OP	R10.402	Abdominal and pelvic pain	levofloxacin hydrochloride
1630000	1	[25, 31]	A	U	4	1631168	1	[18, 49]	43205	0.62559	NRCMCS	R10.102	Abdominal and pelvic pain	amoxicillin clavulanate potassium tablets
1630000	1	[25, 31]	A	U	4	1630556	2	[18, 49]	43179	0.462234	NRCMCS	R10.102	Abdominal and pelvic pain	amoxicillin clavulanate potassium tablets
1690000	1	[32, 38]	A	U	13	1690586	2	[50, 64]	43248	0.410602	NRCMCS	R10.102	Abdominal and pelvic pain	penicillin sodium for injection
1300000	1	[25, 31]	A	C	4	1300609	1	(5, 17]	43191	0.60184	NRCMCS	R10.400	Abdominal and pelvic pain	amoxicillin capsule
1400000	1	[32, 38]	B	U	12	1400728	2	[18, 49]	43204	0.371586	NRCMCS	R10.402	Abdominal and pelvic pain	tinidazole sodium chloride injection (plastic)
1520000	1	[39, 75]	A	T	10	1520272	2	(0, 5]	43194	0.445093	NRCMCS	R10.402	Abdominal and pelvic pain	ceftriaxone sodium for injection
1630000	1	[25, 31]	A	U	4	1630409	2	[18, 49]	43173	0.626736	NRCMCS	R10.102	Abdominal and pelvic pain	cefadroxil dispersible tablet
1370000	1	[39, 75]	A	T	7	1370138	2	(0, 5]	43170	0.542211	NRCMCS	R10.402	Abdominal and pelvic pain	amoxicillin capsule
1520000	1	[39, 75]	A	T	10	1520244	2	[65, 130)	43189	0.860347	NRCMCS	R10.402	Abdominal and pelvic pain	ceftriaxone sodium for injection
1550000	2	[25, 31]	A	C	6	1551607	2	[18, 49]	43216	0.36765	NRCMCS	R10.402	Abdominal and pelvic pain	lincomycin injection
1370000	1	[39, 75]	A	T	7	1370185	2	(5, 17]	43178	0.390764	NRCMCS	R10.402	Abdominal and pelvic pain	amoxicillin and potassium clavulanate for injection
1490000	1	[32, 38]	A	T	3	1490048	2	[18, 49]	43165	0.377998	NRCMCS	R10.101	Abdominal and pelvic pain	morpholine hydrochloride tablets (viral)
1800000	1	[25, 31]	A	C	5	1800402	2	[65, 130)	43240	0.408125	NRCMCS	R10.402	Abdominal and pelvic pain	amoxicillin capsule
1500000	2	[39, 75]	B	U	23	1500607	2	[18, 49]	43243	0.428866	OP	R10.402	Abdominal and pelvic pain	ceftriaxone sodium for injection
1530000	2	[25, 31]	A	U	3	1530479	2	[18, 49]	43198	0.665683	OP	R10.402	Abdominal and pelvic pain	metronidazole tablets
1530000	2	[25, 31]	A	U	3	1530452	2	[18, 49]	43197	0.822731	NRCMCS	R10.402	Abdominal and pelvic pain	lincomycin injection
1630000	1	[25, 31]	A	U	4	1630718	1	[50, 64]	43186	0.607037	NRCMCS	R10.102	Abdominal and pelvic pain	amoxicillin clavulanate potassium tablets
1580000	1	[32, 38]	A	T	15	1580536	2	[18, 49]	43197	0.484294	NRCMCS	R10.402	Abdominal and pelvic pain	tinidazole sodium chloride injection (plastic bottle)
1630000	1	[25, 31]	A	U	4	1631940	2	[50, 64]	43241	0.371782	NRCMCS	R10.102	Abdominal and pelvic pain	amoxicillin clavulanate potassium tablets
1390000	2	[25, 31]	A	U	6	1391009	1	[18, 49]	43227	0.339653	NRCMCS	R10.402	Abdominal and pelvic pain	tinidazole sodium chloride injection (plastic)
1530000	2	[25, 31]	A	U	3	1530984	2	[18, 49]	43235	0.384144	NRCMCS	R10.402	Abdominal and pelvic pain	amoxicillin capsule
1390000	2	[25, 31]	A	U	6	1390005	2	[18, 49]	43133	0.602164	OP	R10.402	Abdominal and pelvic pain	metronidazole tablets
1630000	1	[25, 31]	A	U	4	1631087	1	[18, 49]	43202	0.478889	NRCMCS	R10.102	Abdominal and pelvic pain	amoxicillin clavulanate potassium tablets
1690000	1	[32, 38]	A	U	13	1690279	2	[65, 130)	43194	0.451192	NRCMCS	R10.102	Abdominal and pelvic pain	injection lincomycin hydrochloride
1500000	2	[39, 75]	B	U	23	1500261	2	(0, 5]	43193	0.616076	NRCMCS	R10.402	Abdominal and pelvic pain	ceftriaxone sodium for injection
1080000	2	[25, 31]	A	C	5	1080753	1	[50, 64]	43213	0.477801	NRCMCS	R10.402	Abdominal and pelvic pain	amoxicillin capsule
1520000	1	[39, 75]	A	T	10	1520102	1	(5, 17]	43167	0.727859	NRCMCS	R10.402	Abdominal and pelvic pain	ampicillin sodium (for injection)
1320000	1	[25, 31]	A	U	3	1320742	1	[18, 49]	43187	0.703218	NRCMCS	R10.400	Abdominal and pelvic pain	metronidazole sodium chloride injection
1170000	2	[25, 31]	A	U	8	1173178	1	[18, 49]	43250	0.491991	OP	R10.402	Abdominal and pelvic pain	norfloxacin
1580000	1	[32, 38]	A	T	15	1580545	1	[18, 49]	43198	0.664618	NRCMCS	R10.402	Abdominal and pelvic pain	norfloxacin capsules (norfloxacin)
1400000	1	[32, 38]	B	U	12	1401003	1	(5, 17]	43229	0.356331	OP	R10.402	Abdominal and pelvic pain	cephalexin capsule
1490000	1	[32, 38]	A	T	3	1490071	1	(5, 17]	43171	0.401667	NRCMCS	R10.101	Abdominal and pelvic pain	norfloxacin capsule
1300000	1	[25, 31]	A	C	4	1300321	2	[18, 49]	43170	0.725671	NRCMCS	R10.400	Abdominal and pelvic pain	lincomycin hydrochloride injection
1400000	1	[32, 38]	B	U	12	1400290	1	[50, 64]	43172	0.519375	NRCMCS	R10.402	Abdominal and pelvic pain	tinidazole sodium chloride injection (plastic)
1400000	1	[32, 38]	B	U	12	1400772	2	[18, 49]	43208	0.387523	NRCMCS	R10.402	Abdominal and pelvic pain	cefradine capsule
1530000	2	[25, 31]	A	U	3	1530310	2	[65, 130)	43189	0.692604	NRCMCS	R10.402	Abdominal and pelvic pain	penicillin sodium for injection
1570000	1	[25, 31]	A	T	4	1570491	2	[18, 49]	43227	0.378403	OP	R10.400	Abdominal and pelvic pain	cephalexin capsule
1530000	2	[25, 31]	A	U	3	1530125	2	[50, 64]	43138	0.403623	NRCMCS	R10.402	Abdominal and pelvic pain	penicillin sodium
1530000	2	[25, 31]	A	U	3	1530398	2	[18, 49]	43195	0.838623	NRCMCS	R10.402	Abdominal and pelvic pain	norfloxacin capsules (norfloxacin)
1690000	1	[32, 38]	A	U	13	1690604	1	[65, 130)	43250	0.380139	NRCMCS	R10.102	Abdominal and pelvic pain	penicillin sodium for injection
1270000	2	[25, 31]	A	U	6	1270005	1	[18, 49]	43134	0.59684	NRCMCS	R10.402	Abdominal and pelvic pain	amoxicillin capsule
1270000	2	[25, 31]	A	U	6	1270240	2	(5, 17]	43172	0.587014	OP	R10.402	Abdominal and pelvic pain	acetylspiramycin tablets
1370000	1	[39, 75]	A	T	7	1370033	1	[18, 49]	43134	0.49963	NRCMCS	R10.402	Abdominal and pelvic pain	ceftriaxone sodium for injection
1690000	1	[32, 38]	A	U	13	1690229	2	[18, 49]	43184	0.531516	NRCMCS	R10.102	Abdominal and pelvic pain	amoxicillin capsule
1580000	1	[32, 38]	A	T	15	1580543	2	[18, 49]	43198	0.652697	NRCMCS	R10.402	Abdominal and pelvic pain	tinidazole sodium chloride injection (plastic bottle)
1630000	1	[25, 31]	A	U	4	1631088	2	[18, 49]	43202	0.479873	NRCMCS	R10.102	Abdominal and pelvic pain	amoxicillin clavulanate potassium tablets
1470000	2	[25, 31]	A	U	6	1470290	2	[18, 49]	43194	0.720741	NRCMCS	R10.301	Abdominal and pelvic pain	tinidazole sodium chloride injection (plastic)
1400000	1	[32, 38]	B	U	12	1401135	1	[65, 130)	43240	0.401806	OP	R10.402	Abdominal and pelvic pain	cephalexin capsule
1750000	1	[39, 75]	A	C	30	1750237	2	(5, 17]	43217	0.385926	NRCMCS	R10.402	Abdominal and pelvic pain	amoxicillin capsule
1400000	1	[32, 38]	B	U	12	1400016	2	[18, 49]	43135	0.575289	NRCMCS	R10.402	Abdominal and pelvic pain	cephalexin capsule
1400000	1	[32, 38]	B	U	12	1400267	2	(5, 17]	43172	0.387234	NRCMCS	R10.402	Abdominal and pelvic pain	amoxicillin capsule
1080000	2	[25, 31]	A	C	5	1080981	2	[50, 64]	43231	0.357963	NRCMCS	R10.402	Abdominal and pelvic pain	amoxicillin capsule
1400000	1	[32, 38]	B	U	12	1400965	1	[18, 49]	43225	0.343252	NRCMCS	R10.402	Abdominal and pelvic pain	tinidazole sodium chloride injection (plastic)
1500000	2	[39, 75]	B	U	23	1500466	2	[18, 49]	43223	0.689757	NRCMCS	R10.402	Abdominal and pelvic pain	ampicillin capsule
1170000	2	[25, 31]	A	U	8	1171797	2	[18, 49]	43204	0.62206	NRCMCS	R10.402	Abdominal and pelvic pain	amoxicillin dispersible tablets
1400000	1	[32, 38]	B	U	12	1401055	1	(5, 17]	43233	0.360556	NRCMCS	R10.402	Abdominal and pelvic pain	cephalexin capsule
1320000	1	[25, 31]	A	U	3	1320742	1	[18, 49]	43187	0.703218	NRCMCS	R10.400	Abdominal and pelvic pain	ceftriaxone sodium for injection
1270000	2	[25, 31]	A	U	6	1270509	1	[18, 49]	43196	0.59265	NRCMCS	R10.301	Abdominal and pelvic pain	acetylspiramycin tablets
1300000	1	[25, 31]	A	C	4	1301073	1	(5, 17]	43246	0.505868	NRCMCS	R10.400	Abdominal and pelvic pain	ceftriaxone sodium for injection
1580000	1	[32, 38]	A	T	15	1580536	2	[18, 49]	43197	0.484294	NRCMCS	R10.402	Abdominal and pelvic pain	cefoperazone sulbactam injection
1340000	1	[25, 31]	A	T	1	1340070	1	[50, 64]	43175	0.512454	NRCMCS	R10.402	Abdominal and pelvic pain	tinidazole sodium chloride injection (plastic)
1400000	1	[32, 38]	B	U	12	1400038	1	[50, 64]	43135	0.471979	NRCMCS	R10.402	Abdominal and pelvic pain	metronidazole tablets
1380000	1	[25, 31]	A	T	7	1380010	2	(5, 17]	43136	0.419792	NRCMCS	R10.402	Abdominal and pelvic pain	amoxicillin capsule
1750000	1	[39, 75]	A	C	30	1750271	1	(5, 17]	43223	0.730799	OP	R10.402	Abdominal and pelvic pain	gentamicin sulfate injection
1680000	1	[32, 38]	A	U	4	1680225	2	[50, 64]	43169	0.440845	NRCMCS	R10.402	Abdominal and pelvic pain	amoxicillin capsule
1340000	1	[25, 31]	A	T	1	1340042	2	(5, 17]	43167	0.409803	NRCMCS	R10.301	Abdominal and pelvic pain	ceftriaxone sodium for injection
1440000	1	[39, 75]	B	C	21	1440844	1	(5, 17]	43174	0.430972	NRCMCS	R10.402	Abdominal and pelvic pain	small noromycin
1170000	2	[25, 31]	A	U	8	1172127	2	[18, 49]	43215	0.424931	NRCMCS	R10.400	Abdominal and pelvic pain	norfloxacin
1520000	1	[39, 75]	A	T	10	1520035	2	[18, 49]	43138	0.927176	OP	R10.402	Abdominal and pelvic pain	levofloxacin hydrochloride injection (plastic)
1360000	1	[25, 31]	A	C	1	1360087	2	(5, 17]	43165	0.481157	NRCMCS	R10.301	Abdominal and pelvic pain	ceftriaxone sodium for injection
1390000	2	[25, 31]	A	U	6	1391005	1	(0, 5]	43227	0.618889	OP	R10.402	Abdominal and pelvic pain	cephalexin capsule
1200000	1	[25, 31]	A	C	10	1200043	1	(5, 17]	43181	0.692419	NRCMCS	R10.402	Abdominal and pelvic pain	amika star
1470000	2	[25, 31]	A	U	6	1470290	2	[18, 49]	43194	0.720741	NRCMCS	R10.301	Abdominal and pelvic pain	levofloxacin hydrochloride injection (plastic)
1600000	2	[32, 38]	A	T	16	1600186	2	[18, 49]	43195	0.385139	NRCMCS	R10.101	Abdominal and pelvic pain	amoxicillin capsule
1360000	1	[25, 31]	A	C	1	1360285	1	[50, 64]	43197	0.598079	NRCMCS	R10.402	Abdominal and pelvic pain	norfloxacin glucose injection
1600000	2	[32, 38]	A	T	16	1600155	2	[18, 49]	43186	0.54088	NRCMCS	R10.301	Abdominal and pelvic pain	norfloxacin capsules (norfloxacin)
1390000	2	[25, 31]	A	U	6	1390399	2	[50, 64]	43181	0.611794	OP	R10.402	Abdominal and pelvic pain	ceftriaxone sodium for injection
1170000	2	[25, 31]	A	U	8	1170377	1	(5, 17]	43164	0.638495	OP	R10.402	Abdominal and pelvic pain	amoxicillin dispersible tablets
1630000	1	[25, 31]	A	U	4	1630744	2	[18, 49]	43186	0.430301	NRCMCS	R10.102	Abdominal and pelvic pain	amoxicillin clavulanate potassium tablets
1690000	2	[39, 75]	A	C	21	1690530	2	[50, 64]	43238	0.478032	NRCMCS	R10.102	Abdominal and pelvic pain	amoxicillin capsule
1300000	1	[25, 31]	A	C	4	1300038	1	[18, 49]	43138	0.588738	OP	R10.402	Abdominal and pelvic pain	amoxicillin capsule
1730000	1	[39, 75]	A	C	21	1730393	1	[65, 130)	43223	0.411088	NRCMCS	R10.102	Abdominal and pelvic pain	levofloxacin hydrochloride tablets
1400000	1	[32, 38]	B	U	12	1401055	1	(5, 17]	43233	0.360556	NRCMCS	R10.402	Abdominal and pelvic pain	metronidazole tablets
1360000	1	[25, 31]	A	C	1	1360087	2	(5, 17]	43165	0.481157	NRCMCS	R10.301	Abdominal and pelvic pain	tinidazole sodium chloride injection (plastic)
1300000	1	[25, 31]	A	C	4	1301073	1	(5, 17]	43246	0.505868	NRCMCS	R10.400	Abdominal and pelvic pain	ceftriaxone sodium for injection
1200000	1	[25, 31]	A	C	10	1200012	1	(5, 17]	43162	0.759896	OP	R10.402	Abdominal and pelvic pain	amoxicillin dispersible tablets
1630000	1	[25, 31]	A	U	4	1631295	2	[50, 64]	43210	0.494005	NRCMCS	R10.102	Abdominal and pelvic pain	amoxicillin clavulanate potassium tablets
1500000	2	[39, 75]	B	U	23	1500277	1	(5, 17]	43195	0.636551	NRCMCS	R10.402	Abdominal and pelvic pain	ceftriaxone sodium for injection
1660000	1	[32, 38]	A	T	4	1660548	2	[65, 130)	43199	0.421493	NRCMCS	R10.402	Abdominal and pelvic pain	amoxicillin clavulanate potassium tablets
1530000	2	[25, 31]	A	U	3	1530398	2	[18, 49]	43195	0.838623	NRCMCS	R10.402	Abdominal and pelvic pain	metronidazole tablets
1630000	1	[25, 31]	A	U	4	1631237	2	[50, 64]	43208	0.464086	NRCMCS	R10.102	Abdominal and pelvic pain	amoxicillin clavulanate potassium tablets
1110000	2	[39, 75]	B	C	35	1110824	2	[18, 49]	43214	0.679225	NRCMCS	R10.402	Abdominal and pelvic pain	cephalexin capsule
1600000	2	[32, 38]	A	T	16	1600090	1	[50, 64]	43171	0.472488	NRCMCS	R10.101	Abdominal and pelvic pain	amoxicillin capsule
1270000	2	[25, 31]	A	U	6	1270006	2	(5, 17]	43134	0.613218	OP	R10.402	Abdominal and pelvic pain	acetylspiramycin tablets
1400000	1	[32, 38]	B	U	12	1400034	1	[18, 49]	43135	0.388912	NRCMCS	R10.402	Abdominal and pelvic pain	cephalexin capsule
1690000	2	[39, 75]	A	C	21	1690528	1	[18, 49]	43238	0.467141	NRCMCS	R10.102	Abdominal and pelvic pain	amoxicillin capsule
1300000	1	[25, 31]	A	C	4	1300551	1	[18, 49]	43186	0.608229	NRCMCS	R10.400	Abdominal and pelvic pain	ceftriaxone sodium for injection
1630000	1	[25, 31]	A	U	4	1630452	1	[65, 130)	43175	0.676424	NRCMCS	R10.102	Abdominal and pelvic pain	amoxicillin clavulanate potassium tablets
1380000	1	[25, 31]	A	T	7	1380377	1	[50, 64]	43249	0.699803	OP	R10.402	Abdominal and pelvic pain	ceftriaxone sodium for injection
1630000	1	[25, 31]	A	U	4	1631463	1	[18, 49]	43219	0.378137	NRCMCS	R10.102	Abdominal and pelvic pain	ampicillin capsule
1590000	1	[39, 75]	C	T	34	1590394	2	[18, 49]	43199	0.331435	NRCMCS	R10.402	Abdominal and pelvic pain	tinidazole sodium chloride injection (plastic bottle)
1630000	1	[25, 31]	A	U	4	1630215	2	[18, 49]	43165	0.544803	NRCMCS	R10.102	Abdominal and pelvic pain	amoxicillin clavulanate potassium tablets
1300000	1	[25, 31]	A	C	4	1300360	1	[18, 49]	43173	0.475752	NRCMCS	R10.400	Abdominal and pelvic pain	ceftriaxone sodium for injection
1630000	1	[25, 31]	A	U	4	1631641	2	[50, 64]	43229	0.621481	NRCMCS	R10.102	Abdominal and pelvic pain	chloramphenicol eye drops
1340000	1	[25, 31]	A	T	1	1340042	2	(5, 17]	43167	0.409803	NRCMCS	R10.301	Abdominal and pelvic pain	tinidazole sodium chloride injection (plastic)
1400000	1	[32, 38]	B	U	12	1400016	2	[18, 49]	43135	0.575289	NRCMCS	R10.402	Abdominal and pelvic pain	tinidazole sodium chloride injection (plastic)
1390000	2	[25, 31]	A	U	6	1390399	2	[50, 64]	43181	0.611794	OP	R10.402	Abdominal and pelvic pain	norfloxacin glucose injection
1300000	1	[25, 31]	A	C	4	1300360	1	[18, 49]	43173	0.475752	NRCMCS	R10.400	Abdominal and pelvic pain	amoxicillin capsule
1390000	2	[25, 31]	A	U	6	1390410	1	[50, 64]	43181	0.424352	NRCMCS	R10.402	Abdominal and pelvic pain	ampicillin sodium for injection
1630000	1	[25, 31]	A	U	4	1632003	2	[65, 130)	43245	0.380359	NRCMCS	R10.102	Abdominal and pelvic pain	amoxicillin clavulanate potassium tablets
1530000	2	[25, 31]	A	U	3	1530990	2	(5, 17]	43235	0.425694	NRCMCS	R10.402	Abdominal and pelvic pain	amoxicillin dispersible tablets
1600000	2	[32, 38]	A	T	16	1600160	2	[18, 49]	43188	0.399769	NRCMCS	R10.301	Abdominal and pelvic pain	amoxicillin capsule
1500000	2	[39, 75]	B	U	23	1500563	1	[18, 49]	43237	0.617766	NRCMCS	R10.402	Abdominal and pelvic pain	ceftriaxone sodium for injection
1360000	1	[25, 31]	A	C	1	1360288	2	[18, 49]	43197	0.674201	NRCMCS	R10.301	Abdominal and pelvic pain	tinidazole sodium chloride injection (plastic)
1620000	2	[25, 31]	A	C	4	1620533	1	[50, 64]	43247	0.860938	OP	R10.402	Abdominal and pelvic pain	levofloxacin hydrochloride sodium chloride injection
1460000	1	[25, 31]	A	C	2	1460214	2	[18, 49]	43199	0.445312	NRCMCS	R10.400	Abdominal and pelvic pain	norfloxacin capsule
1630000	1	[25, 31]	A	U	4	1631313	1	[18, 49]	43211	0.529525	NRCMCS	R10.102	Abdominal and pelvic pain	ampicillin capsule
1540000	1	[39, 75]	A	T	18	1540796	2	[18, 49]	43198	0.337697	NRCMCS	R10.402	Abdominal and pelvic pain	amoxicillin capsule
1400000	1	[32, 38]	B	U	12	1400948	1	(5, 17]	43221	0.446678	NRCMCS	R10.402	Abdominal and pelvic pain	cefradine capsule
1170000	2	[25, 31]	A	U	8	1171409	1	[18, 49]	43192	0.509236	OP	R10.402	Abdominal and pelvic pain	norfloxacin
1600000	2	[32, 38]	A	T	16	1600006	2	[18, 49]	43133	0.560359	NRCMCS	R10.101	Abdominal and pelvic pain	amoxicillin capsule
1530000	2	[25, 31]	A	U	3	1530935	2	[50, 64]	43229	0.791377	NRCMCS	R10.402	Abdominal and pelvic pain	norfloxacin capsules (norfloxacin)
1460000	1	[25, 31]	A	C	2	1460393	1	[50, 64]	43242	0.820521	OP	R10.402	Abdominal and pelvic pain	metronidazole sodium chloride injection
1630000	1	[25, 31]	A	U	4	1630831	2	[50, 64]	43192	0.643576	NRCMCS	R10.102	Abdominal and pelvic pain	ampicillin capsule
1600000	2	[32, 38]	A	T	16	1600051	1	[18, 49]	43161	0.598102	NRCMCS	R10.101	Abdominal and pelvic pain	cephalexin capsule
1600000	2	[32, 38]	A	T	16	1600085	2	[65, 130)	43171	0.404086	NRCMCS	R10.101	Abdominal and pelvic pain	amoxicillin capsule
1110000	2	[39, 75]	B	C	35	1110714	1	(5, 17]	43206	0.742593	OP	R10.402	Abdominal and pelvic pain	tinidazole sodium chloride injection
1400000	1	[32, 38]	B	U	12	1400381	1	[18, 49]	43178	0.448183	OP	R10.402	Abdominal and pelvic pain	cefradine capsule
1400000	1	[32, 38]	B	U	12	1400038	1	[50, 64]	43135	0.471979	NRCMCS	R10.402	Abdominal and pelvic pain	tinidazole sodium chloride injection (plastic)
1400000	1	[32, 38]	B	U	12	1401117	1	(5, 17]	43237	0.519549	OP	R10.402	Abdominal and pelvic pain	metronidazole tablets
1630000	1	[25, 31]	A	U	4	1630430	1	[18, 49]	43174	0.392963	NRCMCS	R10.102	Abdominal and pelvic pain	clindamycin phosphate tablets
1640000	1	[25, 31]	A	C	6	1640775	2	[50, 64]	43193	0.711644	NRCMCS	R10.102	Abdominal and pelvic pain	amoxicillin dispersible tablets
1630000	1	[25, 31]	A	U	4	1630343	2	[50, 64]	43170	0.652581	NRCMCS	R10.102	Abdominal and pelvic pain	amoxicillin clavulanate potassium tablets
1690000	1	[32, 38]	A	U	13	1690374	1	[18, 49]	43212	0.589086	NRCMCS	R10.102	Abdominal and pelvic pain	amoxicillin capsule
1600000	2	[32, 38]	A	T	16	1600031	2	[18, 49]	43138	0.384977	NRCMCS	R10.101	Abdominal and pelvic pain	amoxicillin capsule
1270000	2	[25, 31]	A	U	6	1270005	1	[18, 49]	43134	0.59684	NRCMCS	R10.402	Abdominal and pelvic pain	lincomycin hydrochloride injection
1110000	2	[39, 75]	B	C	35	1111019	2	[50, 64]	43242	0.397824	NRCMCS	R10.402	Abdominal and pelvic pain	amoxicillin capsule
1630000	1	[25, 31]	A	U	4	1630788	1	[18, 49]	43189	0.466319	NRCMCS	R10.102	Abdominal and pelvic pain	levofloxacin hydrochloride tablets
1400000	1	[32, 38]	B	U	12	1400034	1	[18, 49]	43135	0.388912	NRCMCS	R10.402	Abdominal and pelvic pain	metronidazole tablets
1530000	2	[25, 31]	A	U	3	1530211	2	(0, 5]	43180	0.626852	OP	R10.402	Abdominal and pelvic pain	amoxicillin granule
1170000	2	[25, 31]	A	U	8	1171160	2	(5, 17]	43185	0.373287	NRCMCS	R10.402	Abdominal and pelvic pain	amoxicillin dispersible tablets
1570000	1	[25, 31]	A	T	4	1570514	2	(5, 17]	43235	0.425475	NRCMCS	R10.400	Abdominal and pelvic pain	penicillin sodium
1600000	2	[32, 38]	A	T	16	1600155	2	[18, 49]	43186	0.54088	NRCMCS	R10.301	Abdominal and pelvic pain	metronidazole tablets
1250000	1	[32, 38]	A	C	10	1251639	2	[18, 49]	43243	0.347477	OP	R10.402	Abdominal and pelvic pain	metronidazole tablets
1690000	2	[39, 75]	A	C	21	1690538	2	[18, 49]	43239	0.36963	NRCMCS	R10.102	Abdominal and pelvic pain	Macrolides injection
1170000	2	[25, 31]	A	U	8	1173221	1	(5, 17]	43246	0.678704	OP	R10.402	Abdominal and pelvic pain	amoxicillin dispersible tablets
1270000	2	[25, 31]	A	U	6	1270012	1	(5, 17]	43134	0.73559	NRCMCS	R10.402	Abdominal and pelvic pain	acetylspiramycin tablets
1690000	2	[39, 75]	A	C	21	1690538	2	[18, 49]	43239	0.36963	NRCMCS	R10.102	Abdominal and pelvic pain	penicillin sodium for injection
1600000	2	[32, 38]	A	T	16	1600034	1	[65, 130)	43138	0.462963	NRCMCS	R10.101	Abdominal and pelvic pain	amoxicillin capsule
1630000	1	[25, 31]	A	U	4	1631266	2	[50, 64]	43209	0.679051	NRCMCS	R10.102	Abdominal and pelvic pain	ampicillin capsule
1570000	1	[25, 31]	A	T	4	1570395	2	(0, 5]	43208	0.6789	NRCMCS	R10.402	Abdominal and pelvic pain	amoxicillin granules [reforestation]
1170000	2	[25, 31]	A	U	8	1172514	1	[18, 49]	43226	0.423137	NRCMCS	R10.402	Abdominal and pelvic pain	norfloxacin
1400000	1	[32, 38]	B	U	12	1400965	1	[18, 49]	43225	0.343252	NRCMCS	R10.402	Abdominal and pelvic pain	amoxicillin capsule
1390000	2	[25, 31]	A	U	6	1390613	1	[18, 49]	43195	0.534294	OP	R10.402	Abdominal and pelvic pain	cefradine capsule
1690000	1	[32, 38]	A	U	13	1690330	1	[18, 49]	43202	0.517859	NRCMCS	R10.102	Abdominal and pelvic pain	amoxicillin capsule
1630000	1	[25, 31]	A	U	4	1632039	1	[18, 49]	43247	0.415521	NRCMCS	R10.102	Abdominal and pelvic pain	amoxicillin clavulanate potassium tablets
1270000	2	[25, 31]	A	U	6	1270009	2	[65, 130)	43134	0.63081	NRCMCS	R10.402	Abdominal and pelvic pain	acetylspiramycin tablets
1640000	1	[25, 31]	A	C	6	1640698	1	[50, 64]	43190	0.396389	NRCMCS	R10.102	Abdominal and pelvic pain	amoxicillin dispersible tablets
1690000	1	[32, 38]	A	U	13	1690218	2	[65, 130)	43184	0.446331	NRCMCS	R10.102	Abdominal and pelvic pain	amoxicillin capsule
1630000	1	[25, 31]	A	U	4	1630902	1	[50, 64]	43195	0.37162	NRCMCS	R10.102	Abdominal and pelvic pain	ampicillin capsule
1630000	1	[25, 31]	A	U	4	1631725	1	[18, 49]	43232	0.566678	NRCMCS	R10.102	Abdominal and pelvic pain	amoxicillin clavulanate potassium tablets
1630000	1	[25, 31]	A	U	4	1630001	2	[65, 130)	43132	0.57125	NRCMCS	R10.102	Abdominal and pelvic pain	azithromycin dispersible tablets
1170000	2	[25, 31]	A	U	8	1170429	1	(5, 17]	43165	0.469329	NRCMCS	R10.402	Abdominal and pelvic pain	amoxicillin dispersible tablets
1110000	2	[39, 75]	B	C	35	1110714	1	(5, 17]	43206	0.742593	OP	R10.402	Abdominal and pelvic pain	penicillin sodium for injection
1270000	2	[25, 31]	A	U	6	1270011	1	[18, 49]	43134	0.692002	NRCMCS	R10.402	Abdominal and pelvic pain	levofloxacin hydrochloride capsule
1630000	1	[25, 31]	A	U	4	1632034	2	[50, 64]	43247	0.699954	NRCMCS	R10.102	Abdominal and pelvic pain	ampicillin capsule
1370000	1	[39, 75]	A	T	7	1370113	2	(0, 5]	43166	0.491377	OP	R10.402	Abdominal and pelvic pain	amoxicillin capsule
1530000	2	[25, 31]	A	U	3	1530523	1	(0, 5]	43204	0.598877	NRCMCS	R10.402	Abdominal and pelvic pain	gentamicin sulfate granules
1690000	2	[39, 75]	A	C	21	1690538	2	[18, 49]	43239	0.36963	NRCMCS	R10.102	Abdominal and pelvic pain	penicillin sodium for injection
1580000	1	[32, 38]	A	T	15	1580573	2	[18, 49]	43206	0.417269	OP	R10.402	Abdominal and pelvic pain	amoxicillin capsule
1270000	2	[25, 31]	A	U	6	1270009	2	[65, 130)	43134	0.63081	NRCMCS	R10.402	Abdominal and pelvic pain	lincomycin hydrochloride injection
1370000	1	[39, 75]	A	T	7	1370244	2	[18, 49]	43194	0.593866	NRCMCS	R10.402	Abdominal and pelvic pain	amoxicillin capsule
1690000	1	[32, 38]	A	U	13	1690220	1	[65, 130)	43184	0.452002	NRCMCS	R10.102	Abdominal and pelvic pain	amoxicillin capsule
1510000	2	[32, 38]	A	U	6	1510537	2	[18, 49]	43220	0.698472	NRCMCS	R10.402	Abdominal and pelvic pain	ampicillin capsule
1600000	2	[32, 38]	A	T	16	1600026	1	[65, 130)	43137	0.611944	NRCMCS	R10.101	Abdominal and pelvic pain	levofloxacin eye drops
1600000	2	[32, 38]	A	T	16	1600056	1	[50, 64]	43161	0.527292	NRCMCS	R10.402	Abdominal and pelvic pain	norfloxacin capsules (norfloxacin)
1630000	1	[25, 31]	A	U	4	1630218	2	[50, 64]	43165	0.598206	NRCMCS	R10.102	Abdominal and pelvic pain	amoxicillin clavulanate potassium tablets
1610000	1	[39, 75]	B	C	16	1610222	1	(5, 17]	43178	0.556539	OP	R10.401	Abdominal and pelvic pain	ceftriaxone sodium for injection
1560000	1	[32, 38]	A	C	11	1562004	2	[18, 49]	43223	0.382546	NRCMCS	R10.402	Abdominal and pelvic pain	levofloxacin sodium chloride injection
1520000	1	[39, 75]	A	T	10	1520283	2	(0, 5]	43195	0.363542	NRCMCS	R10.402	Abdominal and pelvic pain	ceftriaxone sodium for injection
1580000	1	[32, 38]	A	T	15	1580164	1	[18, 49]	43166	0.690602	OP	R10.402	Abdominal and pelvic pain	norfloxacin capsules (norfloxacin)
1590000	1	[39, 75]	C	T	34	1590394	2	[18, 49]	43199	0.331435	NRCMCS	R10.402	Abdominal and pelvic pain	cefoperazone sulbactam injection
1500000	2	[39, 75]	B	U	23	1500607	2	[18, 49]	43243	0.428866	OP	R10.402	Abdominal and pelvic pain	ceftriaxone sodium for injection
1400000	1	[32, 38]	B	U	12	1400968	1	[65, 130)	43225	0.474097	OP	R10.402	Abdominal and pelvic pain	tinidazole sodium chloride injection (plastic)
1630000	1	[25, 31]	A	U	4	1630332	2	[18, 49]	43168	0.495428	NRCMCS	R10.102	Abdominal and pelvic pain	amoxicillin clavulanate potassium tablets
1500000	2	[39, 75]	B	U	23	1500277	1	(5, 17]	43195	0.636551	NRCMCS	R10.402	Abdominal and pelvic pain	ampicillin capsule
1630000	1	[25, 31]	A	U	4	1630960	1	[65, 130)	43198	0.666678	NRCMCS	R10.102	Abdominal and pelvic pain	amoxicillin clavulanate potassium tablets
1300000	1	[25, 31]	A	C	4	1301114	2	[18, 49]	43250	0.607384	NRCMCS	R10.400	Abdominal and pelvic pain	ceftriaxone sodium for injection
1370000	1	[39, 75]	A	T	7	1370185	2	(5, 17]	43178	0.390764	NRCMCS	R10.402	Abdominal and pelvic pain	amoxicillin capsule
1530000	2	[25, 31]	A	U	3	1530154	2	[18, 49]	43165	0.52265	NRCMCS	R10.402	Abdominal and pelvic pain	amoxicillin capsule
1300000	1	[25, 31]	A	C	4	1301114	2	[18, 49]	43250	0.607384	NRCMCS	R10.400	Abdominal and pelvic pain	metronidazole sodium chloride injection
1510000	2	[32, 38]	A	U	6	1510061	2	[18, 49]	43162	0.652708	NRCMCS	R10.402	Abdominal and pelvic pain	ceftriaxone sodium for injection
1630000	1	[25, 31]	A	U	4	1632027	2	[18, 49]	43247	0.649444	NRCMCS	R10.102	Abdominal and pelvic pain	ampicillin capsule
1390000	2	[25, 31]	A	U	6	1390632	2	[18, 49]	43196	0.428819	NRCMCS	R10.402	Abdominal and pelvic pain	levofloxacin hydrochloride injection (plastic)
1630000	1	[25, 31]	A	U	4	1630826	2	[50, 64]	43192	0.606377	NRCMCS	R10.102	Abdominal and pelvic pain	amoxicillin clavulanate potassium tablets
1300000	1	[25, 31]	A	C	4	1301114	2	[18, 49]	43250	0.607384	NRCMCS	R10.400	Abdominal and pelvic pain	amikacin sulfate injection
1300000	1	[25, 31]	A	C	4	1300360	1	[18, 49]	43173	0.475752	NRCMCS	R10.400	Abdominal and pelvic pain	ceftriaxone sodium for injection
1690000	1	[32, 38]	A	U	13	1690625	2	[65, 130)	43250	0.512292	NRCMCS	R10.102	Abdominal and pelvic pain	amoxicillin capsule
1400000	1	[32, 38]	B	U	12	1400349	1	[50, 64]	43174	0.513275	NRCMCS	R90.803	Abnormal findings on diagnostic imaging of central nervous system	penicillin injection
1400000	1	[32, 38]	B	U	12	1400349	1	[50, 64]	43174	0.513275	NRCMCS	R90.803	Abnormal findings on diagnostic imaging of central nervous system	amoxicillin capsule
1390000	2	[25, 31]	A	U	6	1390333	1	[50, 64]	43175	0.457326	NRCMCS	R90.803	Abnormal findings on diagnostic imaging of central nervous system	amoxicillin capsule
1390000	2	[25, 31]	A	U	6	1390333	1	[50, 64]	43175	0.457326	NRCMCS	R90.803	Abnormal findings on diagnostic imaging of central nervous system	penicillin injection
1380000	1	[25, 31]	A	T	7	1380173	1	[18, 49]	43184	0.454769	NRCMCS	R90.803	Abnormal findings on diagnostic imaging of central nervous system	ampicillin sodium for injection
1480000	2	[32, 38]	A	C	6	1480059	2	[18, 49]	43139	0.471227	NRCMCS	R93.803	Abnormal findings on diagnostic imaging of other body structures	ceftriaxone sodium for injection
1480000	2	[32, 38]	A	C	6	1480059	2	[18, 49]	43139	0.471227	NRCMCS	R93.803	Abnormal findings on diagnostic imaging of other body structures	ceftriaxone sodium for injection
1480000	2	[32, 38]	A	C	6	1480059	2	[18, 49]	43139	0.471227	NRCMCS	R93.803	Abnormal findings on diagnostic imaging of other body structures	tinidazole sodium chloride injection (plastic)
1560000	1	[32, 38]	A	C	11	1560983	2	[50, 64]	43177	0.370046	NRCMCS	R06.600	Abnormalities of breathing	norfloxacin capsules (norfloxacin)
1360000	1	[25, 31]	A	C	1	1360323	2	[18, 49]	43204	0.451389	OP	O62.201	Abnormalities of forces of labour	tinidazole sodium chloride injection (plastic)
1360000	1	[25, 31]	A	C	1	1360324	2	[18, 49]	43205	0.409676	NRCMCS	O62.201	Abnormalities of forces of labour	tinidazole sodium chloride injection (plastic)
1320000	1	[25, 31]	A	U	3	1320779	2	(5, 17]	43188	0.485451	NRCMCS	R00.200	Abnormalities of heart beat	amoxicillin dispersible tablets
1770000	1	[39, 75]	A	U	12	1770007	2	[65, 130)	43136	0.601424	NRCMCS	R00.200	Abnormalities of heart beat	amoxicillin capsule
1800000	1	[25, 31]	A	C	5	1800048	2	[65, 130)	43138	0.397731	NRCMCS	R00.200	Abnormalities of heart beat	amoxicillin capsule
1380000	1	[25, 31]	A	T	7	1380328	2	[50, 64]	43224	0.479792	NRCMCS	R00.200	Abnormalities of heart beat	amoxicillin capsule
1640000	1	[25, 31]	A	C	6	1641477	2	[65, 130)	43227	0.482894	NRCMCS	R00.200	Abnormalities of heart beat	amoxicillin dispersible tablets
1640000	1	[25, 31]	A	C	6	1641960	1	[50, 64]	43251	0.444988	NRCMCS	R00.200	Abnormalities of heart beat	amoxicillin dispersible tablets
1640000	1	[25, 31]	A	C	6	1640503	2	[65, 130)	43179	0.625787	NRCMCS	R00.200	Abnormalities of heart beat	amoxicillin dispersible tablets
1320000	1	[25, 31]	A	U	3	1320779	2	(5, 17]	43188	0.485451	NRCMCS	R00.200	Abnormalities of heart beat	ampicillin sodium for injection
1640000	1	[25, 31]	A	C	6	1640939	1	[18, 49]	43204	0.610984	NRCMCS	R00.200	Abnormalities of heart beat	ampicillin capsule
1380000	1	[25, 31]	A	T	7	1380339	1	[65, 130)	43231	0.517789	NRCMCS	R00.200	Abnormalities of heart beat	ampicillin sodium for injection
1320000	1	[25, 31]	A	U	3	1320779	2	(5, 17]	43188	0.485451	NRCMCS	R00.200	Abnormalities of heart beat	ampicillin sodium for injection
1640000	1	[25, 31]	A	C	6	1641798	2	[18, 49]	43245	0.560637	NRCMCS	R00.200	Abnormalities of heart beat	cefuroxime axetil dispersible tablet
1290000	1	[39, 75]	A	T	8	1290492	2	[65, 130)	43214	0.670104	OP	R00.201	Abnormalities of heart beat	amoxicillin capsule
1640000	1	[25, 31]	A	C	6	1641388	2	[65, 130)	43225	0.617697	NRCMCS	R00.200	Abnormalities of heart beat	amoxicillin clavulanate potassium tablets
1530000	2	[25, 31]	A	U	3	1530881	1	[65, 130)	43222	0.416852	NRCMCS	R00.200	Abnormalities of heart beat	ceftriaxone sodium for injection
1530000	2	[25, 31]	A	U	3	1530274	1	[65, 130)	43182	0.697697	NRCMCS	R00.200	Abnormalities of heart beat	cefradine capsule
1640000	1	[25, 31]	A	C	6	1641752	2	[50, 64]	43239	0.417581	NRCMCS	R00.200	Abnormalities of heart beat	ampicillin capsule
1600000	2	[32, 38]	A	T	16	1600301	1	[18, 49]	43235	0.387002	NRCMCS	R00.200	Abnormalities of heart beat	norfloxacin capsules (norfloxacin)
1400000	1	[32, 38]	B	U	12	1401213	2	[18, 49]	43251	0.364826	NRCMCS	R00.200	Abnormalities of heart beat	amoxicillin capsule
1790000	1	[32, 38]	A	T	4	1790055	1	[18, 49]	43160	0.640278	NRCMCS	R00.200	Abnormalities of heart beat	amoxicillin capsule
1360000	1	[25, 31]	A	C	1	1360422	1	[65, 130)	43232	0.462014	NRCMCS	R00.200	Abnormalities of heart beat	ampicillin sodium for injection
1530000	2	[25, 31]	A	U	3	1530816	1	[65, 130)	43219	0.415799	NRCMCS	R00.200	Abnormalities of heart beat	ceftriaxone sodium for injection
1320000	1	[25, 31]	A	U	3	1320779	2	(5, 17]	43188	0.485451	NRCMCS	R00.200	Abnormalities of heart beat	Macrolides injection
1530000	2	[25, 31]	A	U	3	1531051	2	[18, 49]	43238	0.431123	NRCMCS	R00.200	Abnormalities of heart beat	penicillin sodium
1440000	1	[39, 75]	B	C	21	1441782	1	[50, 64]	43212	0.508044	NRCMCS	K61.001	Abscess of anal and rectal regions	azithromycin dispersible tablets
1440000	1	[39, 75]	B	C	21	1441782	1	[50, 64]	43212	0.508044	NRCMCS	K61.001	Abscess of anal and rectal regions	penicillin
1320000	1	[25, 31]	A	U	3	1320744	1	[18, 49]	43187	0.747141	NRCMCS	K61.001	Abscess of anal and rectal regions	ceftriaxone sodium for injection
1440000	1	[39, 75]	B	C	21	1441782	1	[50, 64]	43212	0.508044	NRCMCS	K61.001	Abscess of anal and rectal regions	tinidazole glucose injection
1440000	1	[39, 75]	B	C	21	1441568	1	[18, 49]	43201	0.440833	NRCMCS	K61.001	Abscess of anal and rectal regions	penicillin sodium for injection
1440000	1	[39, 75]	B	C	21	1441782	1	[50, 64]	43212	0.508044	NRCMCS	K61.001	Abscess of anal and rectal regions	penicillin sodium for injection
1320000	1	[25, 31]	A	U	3	1321437	1	[50, 64]	43213	0.591644	NRCMCS	K61.001	Abscess of anal and rectal regions	tinidazole glucose injection
1320000	1	[25, 31]	A	U	3	1320773	1	[18, 49]	43188	0.361563	NRCMCS	K61.001	Abscess of anal and rectal regions	ceftriaxone sodium for injection
1440000	1	[39, 75]	B	C	21	1441509	2	[50, 64]	43200	0.559595	NRCMCS	K61.001	Abscess of anal and rectal regions	levofloxacin hydrochloride tablets
1320000	1	[25, 31]	A	U	3	1320744	1	[18, 49]	43187	0.747141	NRCMCS	K61.001	Abscess of anal and rectal regions	ceftriaxone sodium for injection
1570000	1	[25, 31]	A	T	4	1570056	1	[18, 49]	43164	0.436736	NRCMCS	K61.001	Abscess of anal and rectal regions	ornidazole sodium chloride injection
1500000	2	[39, 75]	B	U	23	1500394	2	[18, 49]	43210	0.467361	NRCMCS	K61.002	Abscess of anal and rectal regions	levofloxacin hydrochloride injection (plastic)
1320000	1	[25, 31]	A	U	3	1320826	1	[18, 49]	43191	0.398738	NRCMCS	K61.001	Abscess of anal and rectal regions	tinidazole glucose injection
1590000	1	[39, 75]	C	T	34	1590245	1	[50, 64]	43176	0.846331	OP	K61.002	Abscess of anal and rectal regions	metronidazole tablets
1320000	1	[25, 31]	A	U	3	1320773	1	[18, 49]	43188	0.361563	NRCMCS	K61.001	Abscess of anal and rectal regions	tinidazole glucose injection
1320000	1	[25, 31]	A	U	3	1321437	1	[50, 64]	43213	0.591644	NRCMCS	K61.001	Abscess of anal and rectal regions	ceftriaxone sodium for injection
1320000	1	[25, 31]	A	U	3	1320801	1	[18, 49]	43190	0.355231	NRCMCS	K61.001	Abscess of anal and rectal regions	tinidazole glucose injection
1320000	1	[25, 31]	A	U	3	1321508	1	[50, 64]	43215	0.541181	NRCMCS	K61.001	Abscess of anal and rectal regions	tinidazole glucose injection
1320000	1	[25, 31]	A	U	3	1320801	1	[18, 49]	43190	0.355231	NRCMCS	K61.001	Abscess of anal and rectal regions	ceftriaxone sodium for injection
1570000	1	[25, 31]	A	T	4	1570056	1	[18, 49]	43164	0.436736	NRCMCS	K61.001	Abscess of anal and rectal regions	cefuroxime sodium for injection
1380000	1	[25, 31]	A	T	7	1380306	1	[18, 49]	43217	0.371354	OP	K61.002	Abscess of anal and rectal regions	cefradine capsule
1320000	1	[25, 31]	A	U	3	1321457	1	[50, 64]	43214	0.568229	NRCMCS	K61.001	Abscess of anal and rectal regions	tinidazole glucose injection
1500000	2	[39, 75]	B	U	23	1500394	2	[18, 49]	43210	0.467361	NRCMCS	K61.002	Abscess of anal and rectal regions	metronidazole sodium chloride injection
1570000	1	[25, 31]	A	T	4	1570406	1	[18, 49]	43209	0.630382	OP	K61.002	Abscess of anal and rectal regions	cephalexin capsule
1150000	1	[39, 75]	B	T	26	1150041	1	[18, 49]	43139	0.552211	NRCMCS	K61.002	Abscess of anal and rectal regions	ceftriaxone sodium for injection
1320000	1	[25, 31]	A	U	3	1321412	1	[50, 64]	43212	0.385475	NRCMCS	K61.001	Abscess of anal and rectal regions	ceftriaxone sodium for injection
1440000	1	[39, 75]	B	C	21	1441568	1	[18, 49]	43201	0.440833	NRCMCS	K61.001	Abscess of anal and rectal regions	azithromycin tablets
1150000	1	[39, 75]	B	T	26	1150041	1	[18, 49]	43139	0.552211	NRCMCS	K61.002	Abscess of anal and rectal regions	cephalexin capsule
1590000	1	[39, 75]	C	T	34	1590245	1	[50, 64]	43176	0.846331	OP	K61.002	Abscess of anal and rectal regions	amoxicillin capsule
1580000	1	[32, 38]	A	T	15	1580141	1	[18, 49]	43163	0.417419	NRCMCS	K61.001	Abscess of anal and rectal regions	ceftriaxone sodium for injection
1320000	1	[25, 31]	A	U	3	1320744	1	[18, 49]	43187	0.747141	NRCMCS	K61.001	Abscess of anal and rectal regions	tinidazole glucose injection
1200000	1	[25, 31]	A	C	10	1200101	2	[50, 64]	43219	0.465301	OP	K61.001	Abscess of anal and rectal regions	levofloxacin hydrochloride tablets
1320000	1	[25, 31]	A	U	3	1321508	1	[50, 64]	43215	0.541181	NRCMCS	K61.001	Abscess of anal and rectal regions	ceftriaxone sodium for injection
1440000	1	[39, 75]	B	C	21	1441465	1	[18, 49]	43195	0.442836	NRCMCS	K61.001	Abscess of anal and rectal regions	azithromycin tablets
1200000	1	[25, 31]	A	C	10	1200101	2	[50, 64]	43219	0.465301	OP	K61.001	Abscess of anal and rectal regions	amoxicillin capsule
1320000	1	[25, 31]	A	U	3	1321457	1	[50, 64]	43214	0.568229	NRCMCS	K61.001	Abscess of anal and rectal regions	ceftriaxone sodium for injection
1300000	1	[25, 31]	A	C	4	1301029	2	[18, 49]	43244	0.367963	OP	K61.002	Abscess of anal and rectal regions	ampicillin sodium capsule
1580000	1	[32, 38]	A	T	15	1580141	1	[18, 49]	43163	0.417419	NRCMCS	K61.001	Abscess of anal and rectal regions	tinidazole sodium chloride injection (plastic bottle)
1580000	1	[32, 38]	A	T	15	1580141	1	[18, 49]	43163	0.417419	NRCMCS	K61.001	Abscess of anal and rectal regions	ceftriaxone sodium for injection
1400000	1	[32, 38]	B	U	12	1400486	2	[65, 130)	43186	0.527963	NRCMCS	K61.001	Abscess of anal and rectal regions	cefradine capsule
1680000	1	[32, 38]	A	U	4	1680364	1	[50, 64]	43187	0.485324	NRCMCS	K61.001	Abscess of anal and rectal regions	levofloxacin hydrochloride sodium chloride injection
1680000	1	[32, 38]	A	U	4	1680412	1	[50, 64]	43194	0.400972	NRCMCS	K61.001	Abscess of anal and rectal regions	ornidazole sodium chloride injection
1680000	1	[32, 38]	A	U	4	1680398	1	[50, 64]	43193	0.435706	NRCMCS	K61.001	Abscess of anal and rectal regions	ornidazole sodium chloride injection
1600000	2	[32, 38]	A	T	16	1600050	2	[18, 49]	43160	0.441632	NRCMCS	K61.200	Abscess of anal and rectal regions	metronidazole tablets
1680000	1	[32, 38]	A	U	4	1680086	1	[50, 64]	43139	0.487917	NRCMCS	K61.001	Abscess of anal and rectal regions	tinidazole sodium chloride injection
1320000	1	[25, 31]	A	U	3	1320826	1	[18, 49]	43191	0.398738	NRCMCS	K61.001	Abscess of anal and rectal regions	ceftriaxone sodium for injection
1320000	1	[25, 31]	A	U	3	1321412	1	[50, 64]	43212	0.385475	NRCMCS	K61.001	Abscess of anal and rectal regions	ceftriaxone sodium for injection
1320000	1	[25, 31]	A	U	3	1321412	1	[50, 64]	43212	0.385475	NRCMCS	K61.001	Abscess of anal and rectal regions	tinidazole glucose injection
1320000	1	[25, 31]	A	U	3	1320787	1	[18, 49]	43189	0.39412	NRCMCS	K61.001	Abscess of anal and rectal regions	tinidazole glucose injection
1680000	1	[32, 38]	A	U	4	1680086	1	[50, 64]	43139	0.487917	NRCMCS	K61.001	Abscess of anal and rectal regions	levofloxacin hydrochloride sodium chloride injection
1500000	2	[39, 75]	B	U	23	1500400	2	[18, 49]	43214	0.474375	NRCMCS	K61.000	Abscess of anal and rectal regions	ampicillin capsule
1330000	1	[32, 38]	A	C	11	1330307	1	[65, 130)	43207	0.417685	NRCMCS	K61.001	Abscess of anal and rectal regions	metronidazole tablets
1680000	1	[32, 38]	A	U	4	1680398	1	[50, 64]	43193	0.435706	NRCMCS	K61.001	Abscess of anal and rectal regions	levofloxacin hydrochloride sodium chloride injection
1320000	1	[25, 31]	A	U	3	1320787	1	[18, 49]	43189	0.39412	NRCMCS	K61.001	Abscess of anal and rectal regions	ceftriaxone sodium for injection
1600000	2	[32, 38]	A	T	16	1600050	2	[18, 49]	43160	0.441632	NRCMCS	K61.200	Abscess of anal and rectal regions	penicillin sodium
1600000	2	[32, 38]	A	T	16	1600050	2	[18, 49]	43160	0.441632	NRCMCS	K61.200	Abscess of anal and rectal regions	amoxicillin capsule
1210000	1	[25, 31]	A	C	10	1210005	1	[50, 64]	43133	0.619271	NRCMCS	K61.001	Abscess of anal and rectal regions	metronidazole tablets
1280000	1	[39, 75]	A	T	33	1280078	1	(5, 17]	43136	0.492025	OP	K61.001	Abscess of anal and rectal regions	metronidazole sodium chloride injection
1400000	1	[32, 38]	B	U	12	1400486	2	[65, 130)	43186	0.527963	NRCMCS	K61.001	Abscess of anal and rectal regions	metronidazole tablets
1330000	1	[32, 38]	A	C	11	1330307	1	[65, 130)	43207	0.417685	NRCMCS	K61.001	Abscess of anal and rectal regions	amoxicillin capsule
1300000	1	[25, 31]	A	C	4	1300931	1	[50, 64]	43236	0.54669	NRCMCS	K61.001	Abscess of anal and rectal regions	ampicillin sodium capsule
1300000	1	[25, 31]	A	C	4	1301029	2	[18, 49]	43244	0.367963	OP	K61.002	Abscess of anal and rectal regions	metronidazole tablets
1790000	1	[32, 38]	A	T	4	1790133	1	[18, 49]	43175	0.810359	NRCMCS	K61.001	Abscess of anal and rectal regions	amoxicillin capsule
1280000	1	[39, 75]	A	T	33	1280078	1	(5, 17]	43136	0.492025	OP	K61.001	Abscess of anal and rectal regions	penicillin sodium for injection
1680000	1	[32, 38]	A	U	4	1680364	1	[50, 64]	43187	0.485324	NRCMCS	K61.001	Abscess of anal and rectal regions	ornidazole sodium chloride injection
1680000	1	[32, 38]	A	U	4	1680412	1	[50, 64]	43194	0.400972	NRCMCS	K61.001	Abscess of anal and rectal regions	levofloxacin hydrochloride sodium chloride injection
1440000	1	[39, 75]	B	C	21	1441568	1	[18, 49]	43201	0.440833	NRCMCS	K61.001	Abscess of anal and rectal regions	penicillin
1440000	1	[39, 75]	B	C	21	1441568	1	[18, 49]	43201	0.440833	NRCMCS	K61.001	Abscess of anal and rectal regions	tinidazole glucose injection
1210000	1	[25, 31]	A	C	10	1210005	1	[50, 64]	43133	0.619271	NRCMCS	K61.001	Abscess of anal and rectal regions	amoxicillin dispersible tablets
1730000	1	[39, 75]	A	C	21	1730017	1	[50, 64]	43139	0.403715	NRCMCS	J85.200	Abscess of lung and mediastinum	amoxicillin capsule
1220000	2	[39, 75]	A	C	30	1220309	2	[18, 49]	43236	0.648229	OP	N91.201	Absent, scanty and rare menstruation	levofloxacin hydrochloride tablets
1520000	1	[39, 75]	A	T	10	1520356	2	[18, 49]	43203	0.608102	NRCMCS	N91.400	Absent, scanty and rare menstruation	ceftriaxone sodium for injection
1220000	2	[39, 75]	A	C	30	1220345	2	[18, 49]	43247	0.703681	OP	N91.201	Absent, scanty and rare menstruation	tinidazole sodium chloride injection (plastic)
1260000	2	[25, 31]	A	C	5	1261683	1	[18, 49]	43249	0.43544	NRCMCS	J06.000	acute upper respiratory infection	ceftriaxone sodium for injection
1260000	2	[25, 31]	A	C	5	1261567	1	(5, 17]	43245	0.700058	NRCMCS	J06.000	acute upper respiratory infection	ceftriaxone sodium for injection
1020000	1	[39, 75]	A	C	31	1020042	2	[18, 49]	43194	0.427755	OP	L70.000	Acne	gentamicin sulfate injection
1020000	1	[39, 75]	A	C	31	1020018	1	[18, 49]	43168	0.704722	OP	L70.000	Acne	gentamicin sulfate injection
1020000	1	[39, 75]	A	C	31	1020033	2	(5, 17]	43184	0.484363	OP	L70.000	Acne	gentamicin sulfate injection
1020000	1	[39, 75]	A	C	31	1020041	1	[18, 49]	43194	0.648958	OP	L70.000	Acne	gentamicin sulfate injection
1020000	1	[39, 75]	A	C	31	1020032	2	(5, 17]	43184	0.364722	OP	L70.000	Acne	gentamicin sulfate injection
1020000	1	[39, 75]	A	C	31	1020029	2	[18, 49]	43180	0.626586	OP	L70.000	Acne	gentamicin sulfate injection
1020000	1	[39, 75]	A	C	31	1020090	1	[18, 49]	43244	0.707963	OP	L70.000	Acne	gentamicin sulfate injection
1260000	2	[25, 31]	A	C	5	1261061	1	[18, 49]	43215	0.405139	OP	L70.004	Acne	miconazole nitrate cream [dak ning]
1020000	1	[39, 75]	A	C	31	1020060	2	[18, 49]	43214	0.453877	OP	L70.000	Acne	gentamicin sulfate injection
1020000	1	[39, 75]	A	C	31	1020088	2	(5, 17]	43244	0.627697	NRCMCS	L70.000	Acne	gentamicin sulfate injection
1020000	1	[39, 75]	A	C	31	1020098	2	(0, 5]	43249	0.431586	OP	L70.000	Acne	gentamicin sulfate injection
1020000	1	[39, 75]	A	C	31	1020031	2	[18, 49]	43180	0.727512	OP	L70.000	Acne	gentamicin sulfate injection
1020000	1	[39, 75]	A	C	31	1020072	2	[18, 49]	43227	0.63066	OP	L70.000	Acne	gentamicin sulfate injection
1020000	1	[39, 75]	A	C	31	1020086	2	[18, 49]	43242	0.40213	OP	L70.000	Acne	gentamicin sulfate injection
1020000	1	[39, 75]	A	C	31	1020059	2	(0, 5]	43213	0.688692	OP	L70.000	Acne	gentamicin sulfate injection
1020000	1	[39, 75]	A	C	31	1020043	2	[18, 49]	43197	0.430544	OP	L70.000	Acne	gentamicin sulfate injection
1300000	1	[25, 31]	A	C	4	1300526	1	[18, 49]	43183	0.531389	NRCMCS	L70.900	Acne	amoxicillin capsule
1020000	1	[39, 75]	A	C	31	1020057	2	(0, 5]	43211	0.478843	OP	L70.000	Acne	gentamicin sulfate injection
1020000	1	[39, 75]	A	C	31	1020058	2	(0, 5]	43213	0.653229	OP	L70.000	Acne	gentamicin sulfate injection
1020000	1	[39, 75]	A	C	31	1020062	1	[18, 49]	43218	0.47125	OP	L70.000	Acne	gentamicin sulfate injection
1020000	1	[39, 75]	A	C	31	1020036	2	[18, 49]	43189	0.603889	OP	L70.000	Acne	gentamicin sulfate injection
1020000	1	[39, 75]	A	C	31	1020044	2	[18, 49]	43199	0.359282	OP	L70.000	Acne	gentamicin sulfate injection
1020000	1	[39, 75]	A	C	31	1020063	1	(5, 17]	43219	0.355833	NRCMCS	L70.000	Acne	gentamicin sulfate injection
1020000	1	[39, 75]	A	C	31	1020067	2	[18, 49]	43223	0.345856	OP	L70.000	Acne	gentamicin sulfate injection
1020000	1	[39, 75]	A	C	31	1020037	1	(0, 5]	43189	0.369826	OP	L70.000	Acne	gentamicin sulfate injection
1020000	1	[39, 75]	A	C	31	1020099	2	[18, 49]	43250	0.477083	OP	L70.000	Acne	gentamicin sulfate injection
1020000	1	[39, 75]	A	C	31	1020070	2	[18, 49]	43226	0.35588	OP	L70.000	Acne	gentamicin sulfate injection
1020000	1	[39, 75]	A	C	31	1020061	2	(5, 17]	43217	0.402025	OP	L70.000	Acne	gentamicin sulfate injection
1020000	1	[39, 75]	A	C	31	1020092	2	[18, 49]	43245	0.66662	NRCMCS	L70.000	Acne	gentamicin sulfate injection
1300000	1	[25, 31]	A	C	4	1300526	1	[18, 49]	43183	0.531389	NRCMCS	L70.900	Acne	ceftriaxone sodium for injection
1020000	1	[39, 75]	A	C	31	1020101	1	(0, 5]	43251	0.713565	OP	L70.000	Acne	gentamicin sulfate injection
1020000	1	[39, 75]	A	C	31	1020001	1	(5, 17]	43132	0.61978	OP	L70.000	Acne	gentamicin sulfate injection
1020000	1	[39, 75]	A	C	31	1020040	1	(5, 17]	43191	0.409826	OP	L70.000	Acne	gentamicin sulfate injection
1020000	1	[39, 75]	A	C	31	1020076	1	(5, 17]	43233	0.374456	OP	L70.000	Acne	gentamicin sulfate injection
1020000	1	[39, 75]	A	C	31	1020084	1	[18, 49]	43237	0.365926	NRCMCS	L70.000	Acne	gentamicin sulfate injection
1300000	1	[25, 31]	A	C	4	1300526	1	[18, 49]	43183	0.531389	NRCMCS	L70.900	Acne	tinidazole glucose injection
1020000	1	[39, 75]	A	C	31	1020005	1	(5, 17]	43140	0.476725	OP	L70.000	Acne	gentamicin sulfate injection
1020000	1	[39, 75]	A	C	31	1020066	1	(5, 17]	43223	0.679595	OP	L70.000	Acne	gentamicin sulfate injection
1020000	1	[39, 75]	A	C	31	1020069	2	(5, 17]	43225	0.453773	OP	L70.000	Acne	gentamicin sulfate injection
1020000	1	[39, 75]	A	C	31	1020080	2	(5, 17]	43234	0.438032	OP	L70.000	Acne	gentamicin sulfate injection
1020000	1	[39, 75]	A	C	31	1020020	2	(5, 17]	43170	0.629479	NRCMCS	L70.000	Acne	gentamicin sulfate injection
1020000	1	[39, 75]	A	C	31	1020071	1	(5, 17]	43226	0.459155	OP	L70.000	Acne	gentamicin sulfate injection
1020000	1	[39, 75]	A	C	31	1020091	2	[18, 49]	43244	0.729491	NRCMCS	L70.000	Acne	gentamicin sulfate injection
1020000	1	[39, 75]	A	C	31	1020039	2	(5, 17]	43189	0.487998	OP	L70.000	Acne	gentamicin sulfate injection
1020000	1	[39, 75]	A	C	31	1020003	2	[18, 49]	43138	0.606447	OP	L70.000	Acne	gentamicin sulfate injection
1300000	1	[25, 31]	A	C	4	1300526	1	[18, 49]	43183	0.531389	NRCMCS	L70.900	Acne	ceftriaxone sodium for injection
1020000	1	[39, 75]	A	C	31	1020079	2	[18, 49]	43234	0.700521	NRCMCS	L70.000	Acne	gentamicin sulfate injection
1020000	1	[39, 75]	A	C	31	1020085	2	(5, 17]	43242	0.364907	NRCMCS	L70.000	Acne	gentamicin sulfate injection
1020000	1	[39, 75]	A	C	31	1020078	1	(5, 17]	43233	0.452176	OP	L70.000	Acne	gentamicin sulfate injection
1020000	1	[39, 75]	A	C	31	1020017	1	(5, 17]	43166	0.607477	OP	L70.000	Acne	gentamicin sulfate injection
1020000	1	[39, 75]	A	C	31	1020008	2	[18, 49]	43160	0.457188	NRCMCS	L70.000	Acne	gentamicin sulfate injection
1020000	1	[39, 75]	A	C	31	1020082	2	(5, 17]	43236	0.637836	NRCMCS	L70.000	Acne	gentamicin sulfate injection
1020000	1	[39, 75]	A	C	31	1020027	2	[18, 49]	43177	0.474896	OP	L70.000	Acne	gentamicin sulfate injection
1020000	1	[39, 75]	A	C	31	1020052	2	[18, 49]	43203	0.38272	OP	L70.000	Acne	gentamicin sulfate injection
1020000	1	[39, 75]	A	C	31	1020094	1	[18, 49]	43246	0.446632	NRCMCS	L70.000	Acne	gentamicin sulfate injection
1020000	1	[39, 75]	A	C	31	1020011	1	(5, 17]	43162	0.465231	OP	L70.000	Acne	gentamicin sulfate injection
1020000	1	[39, 75]	A	C	31	1020010	2	[18, 49]	43161	0.439109	OP	L70.000	Acne	gentamicin sulfate injection
1020000	1	[39, 75]	A	C	31	1020002	2	(5, 17]	43132	0.354109	OP	L70.000	Acne	gentamicin sulfate injection
1020000	1	[39, 75]	A	C	31	1020013	1	[18, 49]	43163	0.487674	OP	L70.000	Acne	gentamicin sulfate injection
1020000	1	[39, 75]	A	C	31	1020006	2	[18, 49]	43160	0.626123	OP	L70.000	Acne	gentamicin sulfate injection
1020000	1	[39, 75]	A	C	31	1020026	1	(5, 17]	43177	0.630451	OP	L70.000	Acne	gentamicin sulfate injection
1020000	1	[39, 75]	A	C	31	1020023	2	[18, 49]	43172	0.676123	OP	L70.000	Acne	gentamicin sulfate injection
1020000	1	[39, 75]	A	C	31	1020012	1	[18, 49]	43163	0.391192	OP	L70.000	Acne	gentamicin sulfate injection
1020000	1	[39, 75]	A	C	31	1020051	1	(5, 17]	43203	0.67875	OP	L70.000	Acne	gentamicin sulfate injection
1020000	1	[39, 75]	A	C	31	1020009	2	[18, 49]	43160	0.463345	OP	L70.000	Acne	gentamicin sulfate injection
1020000	1	[39, 75]	A	C	31	1020004	2	[18, 49]	43140	0.442743	NRCMCS	L70.000	Acne	gentamicin sulfate injection
1020000	1	[39, 75]	A	C	31	1020068	2	(5, 17]	43225	0.449016	NRCMCS	L70.000	Acne	gentamicin sulfate injection
1020000	1	[39, 75]	A	C	31	1020021	1	(5, 17]	43170	0.351713	OP	L70.000	Acne	gentamicin sulfate injection
1020000	1	[39, 75]	A	C	31	1020049	2	(5, 17]	43203	0.62169	OP	L70.000	Acne	gentamicin sulfate injection
1020000	1	[39, 75]	A	C	31	1020056	2	[18, 49]	43211	0.352141	NRCMCS	L70.000	Acne	gentamicin sulfate injection
1020000	1	[39, 75]	A	C	31	1020022	2	(0, 5]	43171	0.615671	OP	L70.000	Acne	gentamicin sulfate injection
1020000	1	[39, 75]	A	C	31	1020015	2	[18, 49]	43165	0.420035	OP	L70.000	Acne	gentamicin sulfate injection
1020000	1	[39, 75]	A	C	31	1020077	2	(5, 17]	43233	0.442419	NRCMCS	L70.000	Acne	gentamicin sulfate injection
1020000	1	[39, 75]	A	C	31	1020014	2	[18, 49]	43164	0.503762	OP	L70.000	Acne	gentamicin sulfate injection
1020000	1	[39, 75]	A	C	31	1020007	2	(5, 17]	43160	0.376678	NRCMCS	L70.000	Acne	gentamicin sulfate injection
1020000	1	[39, 75]	A	C	31	1020053	2	(5, 17]	43205	0.40941	OP	L70.000	Acne	gentamicin sulfate injection
1020000	1	[39, 75]	A	C	31	1020016	2	[18, 49]	43165	0.42684	NRCMCS	L70.000	Acne	gentamicin sulfate injection
1390000	2	[25, 31]	A	U	6	1390318	2	[50, 64]	43175	0.351505	NRCMCS	Z90.408	Acquired absence of organs, not elsewhere classified	ampicillin sodium for injection
1280000	1	[39, 75]	A	T	33	1280234	2	[65, 130)	43164	0.409618	NRCMCS	Z90.408	Acquired absence of organs, not elsewhere classified	ceftriaxone sodium for injection
1280000	1	[39, 75]	A	T	33	1280183	2	[65, 130)	43163	0.657824	NRCMCS	Z90.408	Acquired absence of organs, not elsewhere classified	ceftriaxone sodium for injection
1280000	1	[39, 75]	A	T	33	1280234	2	[65, 130)	43164	0.409618	NRCMCS	Z90.408	Acquired absence of organs, not elsewhere classified	metronidazole sodium chloride injection
1280000	1	[39, 75]	A	T	33	1280183	2	[65, 130)	43163	0.657824	NRCMCS	Z90.408	Acquired absence of organs, not elsewhere classified	metronidazole sodium chloride injection
1280000	1	[39, 75]	A	T	33	1280277	2	[65, 130)	43168	0.399144	NRCMCS	Z90.408	Acquired absence of organs, not elsewhere classified	metronidazole sodium chloride injection
1280000	1	[39, 75]	A	T	33	1280183	2	[65, 130)	43163	0.657824	NRCMCS	Z90.408	Acquired absence of organs, not elsewhere classified	ceftriaxone sodium for injection
1640000	1	[25, 31]	A	C	6	1640447	1	[18, 49]	43176	0.643762	NRCMCS	Z90.408	Acquired absence of organs, not elsewhere classified	amoxicillin clavulanate potassium tablets
1280000	1	[39, 75]	A	T	33	1280277	2	[65, 130)	43168	0.399144	NRCMCS	Z90.408	Acquired absence of organs, not elsewhere classified	ceftriaxone sodium for injection
1010000	1	[39, 75]	A	U	20	1010509	1	[50, 64]	43236	0.61728	OP	M203.000	Acquired deformities of fingers and toes	amoxicillin capsule
1550000	2	[25, 31]	A	C	6	1552027	2	[50, 64]	43242	0.388079	OP	M203.000	Acquired deformities of fingers and toes	ceftriaxone sodium for injection
1540000	1	[39, 75]	A	T	18	1540746	2	[65, 130)	43196	0.361852	OP	M203.000	Acquired deformities of fingers and toes	lincomycin hydrochloride injection
1010000	1	[39, 75]	A	U	20	1010654	2	[50, 64]	43245	0.406921	NRCMCS	M203.000	Acquired deformities of fingers and toes	amoxicillin clavulanate potassium dispersible tablets
1550000	2	[25, 31]	A	C	6	1552037	2	[50, 64]	43243	0.34103	OP	M203.000	Acquired deformities of fingers and toes	ceftriaxone sodium for injection
1540000	1	[39, 75]	A	T	18	1540746	2	[65, 130)	43196	0.361852	OP	M203.000	Acquired deformities of fingers and toes	lincomycin hydrochloride injection
1530000	2	[25, 31]	A	U	3	1530932	1	[18, 49]	43229	0.768889	NRCMCS	K35.900	Acute appendicitis	ceftriaxone sodium for injection
1560000	1	[32, 38]	A	C	11	1561946	1	[18, 49]	43218	0.638021	NRCMCS	K35.900	Acute appendicitis	ceftriaxone sodium for injection
1680000	1	[32, 38]	A	U	4	1680093	2	[50, 64]	43140	0.382326	NRCMCS	K35.907	Acute appendicitis	cefotaxime sodium for injection
1530000	2	[25, 31]	A	U	3	1530855	1	[18, 49]	43220	0.747951	NRCMCS	K35.900	Acute appendicitis	ceftriaxone sodium for injection
1240000	2	[39, 75]	C	C	20	1240758	2	[18, 49]	43186	0.430116	NRCMCS	K35.900	Acute appendicitis	tinidazole sodium chloride injection (plastic)
1680000	1	[32, 38]	A	U	4	1680093	2	[50, 64]	43140	0.382326	NRCMCS	K35.907	Acute appendicitis	amoxicillin capsule
1450000	2	[32, 38]	A	U	11	1452963	2	[18, 49]	43245	0.429317	NRCMCS	K35.901	Acute appendicitis	norfloxacin capsule
1390000	2	[25, 31]	A	U	6	1390851	2	[18, 49]	43211	0.406701	NRCMCS	K35.900	Acute appendicitis	levofloxacin hydrochloride injection (plastic)
1450000	2	[32, 38]	A	U	11	1451632	2	[18, 49]	43196	0.567847	OP	K35	Acute appendicitis	metronidazole tablets
1540000	1	[39, 75]	A	T	18	1541309	1	[18, 49]	43228	0.655729	NRCMCS	K35.900	Acute appendicitis	ceftriaxone sodium for injection
1450000	2	[32, 38]	A	U	11	1451632	2	[18, 49]	43196	0.567847	OP	K35	Acute appendicitis	cephalexin
1530000	2	[25, 31]	A	U	3	1530887	1	[18, 49]	43227	0.721725	NRCMCS	K35.900	Acute appendicitis	ceftriaxone sodium for injection
1400000	1	[32, 38]	B	U	12	1400799	2	[18, 49]	43212	0.356424	NRCMCS	K35.900	Acute appendicitis	tinidazole sodium chloride injection (plastic)
1530000	2	[25, 31]	A	U	3	1530855	1	[18, 49]	43220	0.747951	NRCMCS	K35.900	Acute appendicitis	levofloxacin sodium chloride injection
1540000	1	[39, 75]	A	T	18	1541179	1	[18, 49]	43221	0.845347	NRCMCS	K35.900	Acute appendicitis	levofloxacin sodium chloride injection
1530000	2	[25, 31]	A	U	3	1530887	1	[18, 49]	43227	0.721725	NRCMCS	K35.900	Acute appendicitis	levofloxacin hydrochloride
1680000	1	[32, 38]	A	U	4	1680061	2	[50, 64]	43139	0.36294	NRCMCS	K35.907	Acute appendicitis	levofloxacin hydrochloride sodium chloride injection
1680000	1	[32, 38]	A	U	4	1680093	2	[50, 64]	43140	0.382326	NRCMCS	K35.907	Acute appendicitis	levofloxacin hydrochloride sodium chloride injection
1240000	2	[39, 75]	C	C	20	1240726	2	[18, 49]	43185	0.488472	NRCMCS	K35.900	Acute appendicitis	tinidazole sodium chloride injection (plastic)
1560000	1	[32, 38]	A	C	11	1561946	1	[18, 49]	43218	0.638021	NRCMCS	K35.900	Acute appendicitis	cefradine capsule
1530000	2	[25, 31]	A	U	3	1530887	1	[18, 49]	43227	0.721725	NRCMCS	K35.900	Acute appendicitis	levofloxacin sodium chloride injection
1680000	1	[32, 38]	A	U	4	1680061	2	[50, 64]	43139	0.36294	NRCMCS	K35.907	Acute appendicitis	cefotaxime sodium for injection
1560000	1	[32, 38]	A	C	11	1561946	1	[18, 49]	43218	0.638021	NRCMCS	K35.900	Acute appendicitis	levofloxacin sodium chloride injection
1250000	1	[32, 38]	A	C	10	1250755	2	[18, 49]	43187	0.642419	NRCMCS	K35.900	Acute appendicitis	tinidazole sodium chloride injection (plastic)
1190000	1	[32, 38]	B	U	10	1190277	2	[18, 49]	43166	0.392627	NRCMCS	K35.900	Acute appendicitis	cefotaxime sodium for injection
1540000	1	[39, 75]	A	T	18	1541091	1	[18, 49]	43219	0.598125	NRCMCS	K35.900	Acute appendicitis	levofloxacin sodium chloride injection
1370000	1	[39, 75]	A	T	7	1370168	2	[18, 49]	43171	0.912905	NRCMCS	K35.900	Acute appendicitis	amoxicillin capsule
1540000	1	[39, 75]	A	T	18	1541091	1	[18, 49]	43219	0.598125	NRCMCS	K35.900	Acute appendicitis	ceftriaxone sodium for injection
1390000	2	[25, 31]	A	U	6	1390851	2	[18, 49]	43211	0.406701	NRCMCS	K35.900	Acute appendicitis	ceftriaxone sodium for injection
1190000	1	[32, 38]	B	U	10	1190306	2	[18, 49]	43167	0.355	NRCMCS	K35.900	Acute appendicitis	cefotaxime sodium for injection
1390000	2	[25, 31]	A	U	6	1390829	2	[18, 49]	43210	0.585544	NRCMCS	K35.900	Acute appendicitis	metronidazole tablets
1240000	2	[39, 75]	C	C	20	1241783	1	[50, 64]	43246	0.671771	OP	K35	Acute appendicitis	tinidazole sodium chloride injection (plastic)
1530000	2	[25, 31]	A	U	3	1530932	1	[18, 49]	43229	0.768889	NRCMCS	K35.900	Acute appendicitis	levofloxacin sodium chloride injection
1400000	1	[32, 38]	B	U	12	1400799	2	[18, 49]	43212	0.356424	NRCMCS	K35.900	Acute appendicitis	levofloxacin hydrochloride injection (plastic)
1390000	2	[25, 31]	A	U	6	1390840	2	[18, 49]	43210	0.442141	NRCMCS	K35.900	Acute appendicitis	levofloxacin hydrochloride injection (plastic)
1440000	1	[39, 75]	B	C	21	1442472	2	(5, 17]	43244	0.403877	OP	K35	Acute appendicitis	ceftriaxone sodium
1370000	1	[39, 75]	A	T	7	1370461	2	[18, 49]	43243	0.939838	OP	K35.900	Acute appendicitis	amoxicillin capsule
1540000	1	[39, 75]	A	T	18	1541309	1	[18, 49]	43228	0.655729	NRCMCS	K35.900	Acute appendicitis	levofloxacin sodium chloride injection
1370000	1	[39, 75]	A	T	7	1370004	1	[50, 64]	43132	0.622477	NRCMCS	K35.900	Acute appendicitis	metronidazole tablets
1440000	1	[39, 75]	B	C	21	1442472	2	(5, 17]	43244	0.403877	OP	K35	Acute appendicitis	norfloxacin capsule
1240000	2	[39, 75]	C	C	20	1241598	2	[18, 49]	43230	0.386007	OP	K35.900	Acute appendicitis	amoxicillin capsule
1450000	2	[32, 38]	A	U	11	1452716	2	[18, 49]	43237	0.375266	NRCMCS	K35.901	Acute appendicitis	amoxicillin capsule
1440000	1	[39, 75]	B	C	21	1442472	2	(5, 17]	43244	0.403877	OP	K35	Acute appendicitis	ceftriaxone sodium
1390000	2	[25, 31]	A	U	6	1390823	2	[18, 49]	43210	0.442141	NRCMCS	K35.900	Acute appendicitis	ceftriaxone sodium for injection
1370000	1	[39, 75]	A	T	7	1370004	1	[50, 64]	43132	0.622477	NRCMCS	K35.900	Acute appendicitis	amoxicillin capsule
1400000	1	[32, 38]	B	U	12	1400799	2	[18, 49]	43212	0.356424	NRCMCS	K35.900	Acute appendicitis	ceftriaxone sodium for injection
1540000	1	[39, 75]	A	T	18	1541179	1	[18, 49]	43221	0.845347	NRCMCS	K35.900	Acute appendicitis	ceftriaxone sodium for injection
1390000	2	[25, 31]	A	U	6	1390823	2	[18, 49]	43210	0.585544	NRCMCS	K35.900	Acute appendicitis	cefradine capsule
1610000	1	[39, 75]	B	C	16	1610020	2	(5, 17]	43134	0.469618	NRCMCS	K35.900	Acute appendicitis	ceftriaxone sodium for injection
1250000	1	[32, 38]	A	C	10	1251297	1	[65, 130)	43219	0.398009	NRCMCS	J21.901	Acute bronchiolitis	acetylspiramycin
1080000	2	[25, 31]	A	C	5	1080354	1	(0, 5]	43183	0.419306	NRCMCS	J21.901	Acute bronchiolitis	amoxicillin granule
1570000	1	[25, 31]	A	T	4	1570264	2	[18, 49]	43191	0.486238	NRCMCS	J21.801	Acute bronchiolitis	clarithromycin capsule
1510000	2	[32, 38]	A	U	6	1510663	1	(0, 5]	43235	0.44544	NRCMCS	J21.900	Acute bronchiolitis	morpholine hydrochloride tablets (viral)
1310000	1	[39, 75]	B	T	30	1310400	1	(5, 17]	43178	0.685069	NRCMCS	J21.901	Acute bronchiolitis	amoxicillin dispersible tablets
1510000	2	[32, 38]	A	U	6	1510140	2	(0, 5]	43171	0.364826	NRCMCS	J21.900	Acute bronchiolitis	roxithromycin dispersible tablet
1510000	2	[32, 38]	A	U	6	1510667	1	(0, 5]	43239	0.354433	NRCMCS	J21.900	Acute bronchiolitis	penicillin injection
1460000	2	[32, 38]	A	U	6	1460353	1	(0, 5]	43200	0.568009	NRCMCS	J21.900	Acute bronchiolitis	cephalexin capsule
1310000	1	[39, 75]	B	T	30	1310174	1	[18, 49]	43161	0.444653	NRCMCS	J21.901	Acute bronchiolitis	penicillin sodium for injection
1400000	1	[32, 38]	B	U	12	1401118	1	[50, 64]	43237	0.539282	NRCMCS	J21.800	Acute bronchiolitis	penicillin injection
1310000	1	[39, 75]	B	T	30	1310295	2	(0, 5]	43171	0.656007	NRCMCS	J21.901	Acute bronchiolitis	amoxicillin capsule
1510000	2	[32, 38]	A	U	6	1510580	2	(0, 5]	43227	0.555	NRCMCS	J21.900	Acute bronchiolitis	penicillin injection
1310000	1	[39, 75]	B	T	30	1310400	1	(5, 17]	43178	0.685069	NRCMCS	J21.901	Acute bronchiolitis	fluconazole tablets
1510000	2	[32, 38]	A	U	6	1510695	2	(0, 5]	43241	0.537986	NRCMCS	J21.900	Acute bronchiolitis	gentamicin injection
1510000	2	[32, 38]	A	U	6	1510243	1	(0, 5]	43187	0.728472	NRCMCS	J21.900	Acute bronchiolitis	morpholine hydrochloride tablets (viral)
1400000	1	[32, 38]	B	U	12	1400220	2	[65, 130)	43169	0.5489	NRCMCS	J21.901	Acute bronchiolitis	amoxicillin capsule
1310000	1	[39, 75]	B	T	30	1310631	1	(5, 17]	43211	0.413495	NRCMCS	J21.901	Acute bronchiolitis	penicillin sodium
1310000	1	[39, 75]	B	T	30	1310399	2	(0, 5]	43178	0.654745	NRCMCS	J21.901	Acute bronchiolitis	lincomycin injection
1310000	1	[39, 75]	B	T	30	1310174	1	[18, 49]	43161	0.444653	NRCMCS	J21.901	Acute bronchiolitis	morpholine hydrochloride tablets
1310000	1	[39, 75]	B	T	30	1311000	1	(5, 17]	43251	0.74485	NRCMCS	J21.901	Acute bronchiolitis	amoxicillin capsule
1400000	1	[32, 38]	B	U	12	1400220	2	[65, 130)	43169	0.5489	NRCMCS	J21.901	Acute bronchiolitis	penicillin injection
1510000	2	[32, 38]	A	U	6	1510089	2	[50, 64]	43165	0.582049	NRCMCS	J21.900	Acute bronchiolitis	ceftriaxone sodium for injection
1510000	2	[32, 38]	A	U	6	1510056	1	[18, 49]	43141	0.526655	NRCMCS	J21.800	Acute bronchiolitis	roxithromycin dispersible tablet
1360000	1	[25, 31]	A	C	1	1360235	1	[65, 130)	43185	0.426644	OP	J21.901	Acute bronchiolitis	amoxicillin capsule
1310000	1	[39, 75]	B	T	30	1310400	1	(5, 17]	43178	0.685069	NRCMCS	J21.901	Acute bronchiolitis	penicillin sodium
1590000	1	[39, 75]	C	T	34	1590419	1	[50, 64]	43202	0.375498	NRCMCS	J21.901	Acute bronchiolitis	amoxicillin sodium (ysalin)
1460000	2	[32, 38]	A	U	6	1460341	2	[65, 130)	43199	0.722025	NRCMCS	J21.900	Acute bronchiolitis	lincomycin hydrochloride injection
1490000	1	[32, 38]	A	T	3	1490364	2	[65, 130)	43248	0.698519	NRCMCS	J21.900	Acute bronchiolitis	ceftriaxone sodium for injection
1310000	1	[39, 75]	B	T	30	1310413	2	[65, 130)	43178	0.463808	NRCMCS	J21.901	Acute bronchiolitis	penicillin sodium
1080000	2	[25, 31]	A	C	5	1080779	1	(0, 5]	43215	0.474086	NRCMCS	J21.901	Acute bronchiolitis	amoxicillin granule
1510000	2	[32, 38]	A	U	6	1510136	1	(5, 17]	43171	0.553391	NRCMCS	J21.900	Acute bronchiolitis	gentamicin injection
1510000	2	[32, 38]	A	U	6	1510383	2	(5, 17]	43203	0.401343	NRCMCS	J21.900	Acute bronchiolitis	morpholine hydrochloride tablets (viral)
1400000	1	[32, 38]	B	U	12	1400238	2	(0, 5]	43169	0.426204	NRCMCS	J21.900	Acute bronchiolitis	amoxicillin capsule
1510000	2	[32, 38]	A	U	6	1510136	1	(5, 17]	43171	0.553391	NRCMCS	J21.900	Acute bronchiolitis	ceftriaxone sodium for injection
1510000	2	[32, 38]	A	U	6	1510078	2	(0, 5]	43164	0.378854	NRCMCS	J21.900	Acute bronchiolitis	Macrolides injection
1490000	1	[32, 38]	A	T	3	1490364	2	[65, 130)	43248	0.698519	NRCMCS	J21.900	Acute bronchiolitis	levofloxacin hydrochloride injection (plastic)
1370000	1	[39, 75]	A	T	7	1370388	1	(0, 5]	43219	0.477037	NRCMCS	J21.801	Acute bronchiolitis	azithromycin tablets
1310000	1	[39, 75]	B	T	30	1310184	1	(0, 5]	43161	0.519664	NRCMCS	J21.901	Acute bronchiolitis	Macrolides injection
1320000	1	[25, 31]	A	U	3	1321857	2	(5, 17]	43233	0.438912	NRCMCS	J21.901	Acute bronchiolitis	gentamicin injection
1320000	1	[25, 31]	A	U	3	1321891	2	(5, 17]	43235	0.390116	NRCMCS	J21.901	Acute bronchiolitis	penicillin sodium
1630000	1	[25, 31]	A	U	4	1630515	1	[18, 49]	43178	0.676169	NRCMCS	J21.901	Acute bronchiolitis	cefadroxil dispersible tablet
1310000	1	[39, 75]	B	T	30	1310832	1	(5, 17]	43239	0.43338	NRCMCS	J21.901	Acute bronchiolitis	penicillin sodium for injection
1590000	1	[39, 75]	C	T	34	1590546	2	[65, 130)	43210	0.386354	NRCMCS	J21.901	Acute bronchiolitis	clarithromycin capsule
1570000	1	[25, 31]	A	T	4	1570264	2	[18, 49]	43191	0.486238	NRCMCS	J21.801	Acute bronchiolitis	penicillin sodium
1310000	1	[39, 75]	B	T	30	1310631	1	(5, 17]	43211	0.413495	NRCMCS	J21.901	Acute bronchiolitis	penicillin
1290000	1	[39, 75]	A	T	8	1290220	1	[18, 49]	43183	0.457488	NRCMCS	J21.901	Acute bronchiolitis	amoxicillin capsule
1080000	2	[25, 31]	A	C	5	1080702	1	(5, 17]	43209	0.744155	NRCMCS	J21.901	Acute bronchiolitis	cefuroxime sodium for injection
1510000	2	[32, 38]	A	U	6	1510140	2	(0, 5]	43171	0.364826	NRCMCS	J21.900	Acute bronchiolitis	morpholine hydrochloride tablets (viral)
1510000	2	[32, 38]	A	U	6	1510093	2	(0, 5]	43165	0.359965	NRCMCS	J21.900	Acute bronchiolitis	penicillin injection
1310000	1	[39, 75]	B	T	30	1310184	1	(0, 5]	43161	0.519664	NRCMCS	J21.901	Acute bronchiolitis	penicillin sodium for injection
1320000	1	[25, 31]	A	U	3	1321891	2	(5, 17]	43235	0.390116	NRCMCS	J21.901	Acute bronchiolitis	penicillin sodium
1460000	2	[32, 38]	A	U	6	1460341	2	[65, 130)	43199	0.722025	NRCMCS	J21.900	Acute bronchiolitis	cefradine capsule
1300000	1	[25, 31]	A	C	4	1300840	1	[18, 49]	43224	0.370255	NRCMCS	J21.900	Acute bronchiolitis	ceftriaxone sodium for injection
1310000	1	[39, 75]	B	T	30	1310273	2	[65, 130)	43166	0.527234	NRCMCS	J21.901	Acute bronchiolitis	amoxicillin capsule
1490000	1	[32, 38]	A	T	3	1490141	2	(5, 17]	43191	0.677801	NRCMCS	J21.900	Acute bronchiolitis	ampicillin capsule
1510000	2	[32, 38]	A	U	6	1510098	2	(0, 5]	43165	0.449352	NRCMCS	J21.900	Acute bronchiolitis	cephalexin capsule
1510000	2	[32, 38]	A	U	6	1510373	2	(0, 5]	43201	0.521655	NRCMCS	J21.900	Acute bronchiolitis	gentamicin injection
1250000	1	[32, 38]	A	C	10	1250168	2	[50, 64]	43139	0.612106	NRCMCS	J21.901	Acute bronchiolitis	levofloxacin hydrochloride injection (plastic)
1310000	1	[39, 75]	B	T	30	1310211	2	[65, 130)	43165	0.557419	NRCMCS	J21.901	Acute bronchiolitis	amoxicillin capsule
1510000	2	[32, 38]	A	U	6	1510095	2	[50, 64]	43165	0.411609	NRCMCS	J21.900	Acute bronchiolitis	ceftriaxone sodium for injection
1400000	1	[32, 38]	B	U	12	1401106	1	(0, 5]	43237	0.358553	NRCMCS	J21.800	Acute bronchiolitis	amoxicillin and potassium clavulanate for injection
1320000	1	[25, 31]	A	U	3	1321857	2	(5, 17]	43233	0.438912	NRCMCS	J21.901	Acute bronchiolitis	Macrolides injection
1280000	1	[39, 75]	A	T	33	1280057	1	[65, 130)	43136	0.633646	NRCMCS	J21.901	Acute bronchiolitis	amoxicillin capsule
1510000	2	[32, 38]	A	U	6	1510660	2	[18, 49]	43235	0.400903	NRCMCS	J21.900	Acute bronchiolitis	cefradine capsule
1320000	1	[25, 31]	A	U	3	1321857	2	(5, 17]	43233	0.438912	NRCMCS	J21.901	Acute bronchiolitis	penicillin sodium for injection
1310000	1	[39, 75]	B	T	30	1310174	1	[18, 49]	43161	0.444653	NRCMCS	J21.901	Acute bronchiolitis	amoxicillin capsule
1510000	2	[32, 38]	A	U	6	1510078	2	(0, 5]	43164	0.378854	NRCMCS	J21.900	Acute bronchiolitis	penicillin injection
1320000	1	[25, 31]	A	U	3	1320299	2	[65, 130)	43168	0.428796	NRCMCS	J21.901	Acute bronchiolitis	penicillin
1510000	2	[32, 38]	A	U	6	1510264	1	(0, 5]	43190	0.448356	NRCMCS	J21.900	Acute bronchiolitis	gentamicin injection
1510000	2	[32, 38]	A	U	6	1510078	2	(0, 5]	43164	0.378854	NRCMCS	J21.900	Acute bronchiolitis	gentamicin injection
1310000	1	[39, 75]	B	T	30	1310406	2	[65, 130)	43178	0.35287	NRCMCS	J21.901	Acute bronchiolitis	levofloxacin capsule
1170000	2	[25, 31]	A	U	8	1171030	2	[18, 49]	43182	0.53022	NRCMCS	J21.901	Acute bronchiolitis	cefotaxime sodium for injection
1510000	2	[32, 38]	A	U	6	1510136	1	(5, 17]	43171	0.553391	NRCMCS	J21.900	Acute bronchiolitis	ceftriaxone sodium for injection
1310000	1	[39, 75]	B	T	30	1310631	1	(5, 17]	43211	0.413495	NRCMCS	J21.901	Acute bronchiolitis	gentamicin hydrochloride injection
1310000	1	[39, 75]	B	T	30	1310085	1	(0, 5]	43137	0.426574	NRCMCS	J21.901	Acute bronchiolitis	morpholine hydrochloride tablets
1510000	2	[32, 38]	A	U	6	1510078	2	(0, 5]	43164	0.378854	NRCMCS	J21.900	Acute bronchiolitis	Macrolides granules
1510000	2	[32, 38]	A	U	6	1510086	1	(5, 17]	43165	0.54838	NRCMCS	J21.900	Acute bronchiolitis	erythromycin enteric-coated tablets
1310000	1	[39, 75]	B	T	30	1310643	1	[18, 49]	43216	0.704653	NRCMCS	J21.901	Acute bronchiolitis	penicillin sodium
1510000	2	[32, 38]	A	U	6	1510097	1	(0, 5]	43165	0.436111	NRCMCS	J21.900	Acute bronchiolitis	penicillin injection
1360000	1	[25, 31]	A	C	1	1360235	1	[65, 130)	43185	0.426644	OP	J21.901	Acute bronchiolitis	penicillin injection
1320000	1	[25, 31]	A	U	3	1321891	2	(5, 17]	43235	0.390116	NRCMCS	J21.901	Acute bronchiolitis	Macrolides injection
1310000	1	[39, 75]	B	T	30	1310273	2	[65, 130)	43166	0.527234	NRCMCS	J21.901	Acute bronchiolitis	Macrolides injection
1510000	2	[32, 38]	A	U	6	1510675	2	(0, 5]	43239	0.436979	NRCMCS	J21.900	Acute bronchiolitis	gentamicin injection
1510000	2	[32, 38]	A	U	6	1510262	1	(5, 17]	43190	0.420984	NRCMCS	J21.900	Acute bronchiolitis	gentamicin injection
1510000	2	[32, 38]	A	U	6	1510098	2	(0, 5]	43165	0.449352	NRCMCS	J21.900	Acute bronchiolitis	gentamicin injection
1660000	1	[32, 38]	A	T	4	1660119	2	[18, 49]	43139	0.470475	NRCMCS	J21.901	Acute bronchiolitis	amoxicillin capsule
1590000	1	[39, 75]	C	T	34	1590519	2	(0, 5]	43209	0.541991	NRCMCS	J21.800	Acute bronchiolitis	penicillin sodium
1300000	1	[25, 31]	A	C	4	1300840	1	[18, 49]	43224	0.370255	NRCMCS	J21.900	Acute bronchiolitis	amoxicillin capsule
1510000	2	[32, 38]	A	U	6	1510102	1	[50, 64]	43169	0.544155	NRCMCS	J21.900	Acute bronchiolitis	Macrolides injection
1400000	1	[32, 38]	B	U	12	1400510	2	[50, 64]	43187	0.433021	NRCMCS	J21.901	Acute bronchiolitis	amoxicillin capsule
1590000	1	[39, 75]	C	T	34	1590520	1	(5, 17]	43209	0.358032	NRCMCS	J21.901	Acute bronchiolitis	azithromycin granule
1510000	2	[32, 38]	A	U	6	1510063	1	(0, 5]	43162	0.67485	NRCMCS	J21.900	Acute bronchiolitis	penicillin injection
1310000	1	[39, 75]	B	T	30	1310465	1	(0, 5]	43184	0.697199	NRCMCS	J21.901	Acute bronchiolitis	gentamicin hydrochloride injection
1400000	1	[32, 38]	B	U	12	1400238	2	(0, 5]	43169	0.426204	NRCMCS	J21.900	Acute bronchiolitis	amoxicillin and potassium clavulanate for injection
1340000	1	[25, 31]	A	T	1	1340138	2	[65, 130)	43200	0.960787	NRCMCS	J21.901	Acute bronchiolitis	clindamycin hydrochloride sodium chloride injection
1080000	2	[25, 31]	A	C	5	1080386	1	(0, 5]	43187	0.630741	NRCMCS	J21.901	Acute bronchiolitis	cefadroxil granules
1510000	2	[32, 38]	A	U	6	1510098	2	(0, 5]	43165	0.449352	NRCMCS	J21.900	Acute bronchiolitis	penicillin injection
1310000	1	[39, 75]	B	T	30	1310776	1	(0, 5]	43234	0.401042	NRCMCS	J21.901	Acute bronchiolitis	penicillin sodium
1510000	2	[32, 38]	A	U	6	1510513	2	[50, 64]	43218	0.444028	NRCMCS	J21.900	Acute bronchiolitis	ampicillin capsule
1590000	1	[39, 75]	C	T	34	1590419	1	[50, 64]	43202	0.375498	NRCMCS	J21.901	Acute bronchiolitis	amikacin sulfate injection
1320000	1	[25, 31]	A	U	3	1320556	1	(0, 5]	43180	0.40816	NRCMCS	J21.901	Acute bronchiolitis	gentamicin hydrochloride injection
1310000	1	[39, 75]	B	T	30	1310406	2	[65, 130)	43178	0.35287	NRCMCS	J21.901	Acute bronchiolitis	amoxicillin dispersible tablets
1310000	1	[39, 75]	B	T	30	1310400	1	(5, 17]	43178	0.685069	NRCMCS	J21.901	Acute bronchiolitis	Macrolides injection
1310000	1	[39, 75]	B	T	30	1310413	2	[65, 130)	43178	0.463808	NRCMCS	J21.901	Acute bronchiolitis	Macrolides injection
1510000	2	[32, 38]	A	U	6	1510168	2	(0, 5]	43173	0.36713	NRCMCS	J21.900	Acute bronchiolitis	morpholine hydrochloride tablets (viral)
1480000	2	[32, 38]	A	C	6	1480323	1	(0, 5]	43192	0.726863	NRCMCS	J21.900	Acute bronchiolitis	Macrolides injection
1510000	2	[32, 38]	A	U	6	1510106	1	(5, 17]	43169	0.569201	NRCMCS	J21.900	Acute bronchiolitis	ceftriaxone sodium for injection
1310000	1	[39, 75]	B	T	30	1310273	2	[65, 130)	43166	0.527234	NRCMCS	J21.901	Acute bronchiolitis	morpholine hydrochloride tablets
1310000	1	[39, 75]	B	T	30	1310042	1	[50, 64]	43134	0.521516	NRCMCS	J21.901	Acute bronchiolitis	amoxicillin capsule
1310000	1	[39, 75]	B	T	30	1310352	2	[50, 64]	43175	0.494988	NRCMCS	J21.901	Acute bronchiolitis	amoxicillin dispersible tablets
1510000	2	[32, 38]	A	U	6	1510119	2	(0, 5]	43169	0.424352	NRCMCS	J21.900	Acute bronchiolitis	morpholine hydrochloride tablets (viral)
1310000	1	[39, 75]	B	T	30	1310085	1	(0, 5]	43137	0.426574	NRCMCS	J21.901	Acute bronchiolitis	amoxicillin capsule
1510000	2	[32, 38]	A	U	6	1510481	2	(0, 5]	43212	0.414919	NRCMCS	J21.900	Acute bronchiolitis	gentamicin injection
1510000	2	[32, 38]	A	U	6	1510459	1	(0, 5]	43216	0.344329	NRCMCS	J21.900	Acute bronchiolitis	penicillin injection
1310000	1	[39, 75]	B	T	30	1310412	1	[18, 49]	43178	0.389549	NRCMCS	J21.901	Acute bronchiolitis	amoxicillin dispersible tablets
1080000	2	[25, 31]	A	C	5	1080800	2	(5, 17]	43217	0.53287	NRCMCS	J21.901	Acute bronchiolitis	amoxicillin granule
1310000	1	[39, 75]	B	T	30	1310060	1	[18, 49]	43136	0.643461	NRCMCS	J21.901	Acute bronchiolitis	morpholine hydrochloride tablets
1510000	2	[32, 38]	A	U	6	1510670	1	(0, 5]	43239	0.377095	NRCMCS	J21.900	Acute bronchiolitis	gentamicin injection
1510000	2	[32, 38]	A	U	6	1510395	1	(0, 5]	43204	0.469745	NRCMCS	J21.900	Acute bronchiolitis	cephalexin capsule
1310000	1	[39, 75]	B	T	30	1310444	2	[50, 64]	43180	0.477118	NRCMCS	J21.901	Acute bronchiolitis	penicillin sodium
1310000	1	[39, 75]	B	T	30	1310825	2	(0, 5]	43239	0.714942	NRCMCS	J21.901	Acute bronchiolitis	Macrolides injection
1320000	1	[25, 31]	A	U	3	1321891	2	(5, 17]	43235	0.390116	NRCMCS	J21.901	Acute bronchiolitis	roxithromycin dispersible tablet
1510000	2	[32, 38]	A	U	6	1510130	2	[18, 49]	43171	0.722604	NRCMCS	J21.900	Acute bronchiolitis	Macrolides injection
1560000	1	[32, 38]	A	C	11	1561682	1	(0, 5]	43207	0.412951	NRCMCS	J21.800	Acute bronchiolitis	lincomycin injection
1710000	2	[39, 75]	A	C	21	1710139	1	[65, 130)	43160	0.54544	NRCMCS	J21.901	Acute bronchiolitis	penicillin sodium for injection
1510000	2	[32, 38]	A	U	6	1510159	2	[50, 64]	43172	0.489375	NRCMCS	J21.900	Acute bronchiolitis	lincomycin hydrochloride injection
1520000	1	[39, 75]	A	T	10	1520114	2	[50, 64]	43168	0.441968	NRCMCS	J21.900	Acute bronchiolitis	ceftriaxone sodium for injection
1660000	1	[32, 38]	A	T	4	1660816	2	(5, 17]	43224	0.474248	NRCMCS	J21.000	Acute bronchiolitis	penicillin sodium for injection
1080000	2	[25, 31]	A	C	5	1080837	2	(0, 5]	43217	0.649005	NRCMCS	J21.901	Acute bronchiolitis	cefadroxil granules
1510000	2	[32, 38]	A	U	6	1510646	1	(5, 17]	43234	0.415208	NRCMCS	J21.900	Acute bronchiolitis	ceftriaxone sodium for injection
1310000	1	[39, 75]	B	T	30	1310295	2	(0, 5]	43171	0.656007	NRCMCS	J21.901	Acute bronchiolitis	morpholine hydrochloride tablets
1310000	1	[39, 75]	B	T	30	1310174	1	[18, 49]	43161	0.444653	NRCMCS	J21.901	Acute bronchiolitis	penicillin sodium for injection
1570000	1	[25, 31]	A	T	4	1570263	1	(0, 5]	43191	0.463831	NRCMCS	J21.901	Acute bronchiolitis	azithromycin granule
1310000	1	[39, 75]	B	T	30	1310215	1	(5, 17]	43165	0.588426	NRCMCS	J21.901	Acute bronchiolitis	morpholine hydrochloride tablets
1460000	2	[32, 38]	A	U	6	1460340	2	(0, 5]	43199	0.708275	NRCMCS	J21.900	Acute bronchiolitis	Macrolides granules
1510000	2	[32, 38]	A	U	6	1510204	1	(0, 5]	43178	0.426539	NRCMCS	J21.900	Acute bronchiolitis	penicillin injection
1310000	1	[39, 75]	B	T	30	1310273	2	[65, 130)	43166	0.527234	NRCMCS	J21.901	Acute bronchiolitis	penicillin sodium
1310000	1	[39, 75]	B	T	30	1310399	2	(0, 5]	43178	0.654745	NRCMCS	J21.901	Acute bronchiolitis	gentamicin injection
1310000	1	[39, 75]	B	T	30	1310184	1	(0, 5]	43161	0.519664	NRCMCS	J21.901	Acute bronchiolitis	amoxicillin dispersible tablets
1340000	1	[25, 31]	A	T	1	1340111	2	[65, 130)	43191	0.396424	NRCMCS	J21.901	Acute bronchiolitis	penicillin injection
1400000	1	[32, 38]	B	U	12	1401090	1	(0, 5]	43236	0.52147	NRCMCS	J21.800	Acute bronchiolitis	amoxicillin and potassium clavulanate for injection
1590000	1	[39, 75]	C	T	34	1590521	2	[65, 130)	43209	0.378322	NRCMCS	J21.901	Acute bronchiolitis	clarithromycin capsule
1290000	1	[39, 75]	A	T	8	1290203	1	[18, 49]	43180	0.432778	NRCMCS	J21.901	Acute bronchiolitis	penicillin sodium
1310000	1	[39, 75]	B	T	30	1310439	2	[50, 64]	43180	0.541921	NRCMCS	J21.901	Acute bronchiolitis	penicillin
1310000	1	[39, 75]	B	T	30	1310678	1	[18, 49]	43226	0.329884	NRCMCS	J21.901	Acute bronchiolitis	amoxicillin capsule
1310000	1	[39, 75]	B	T	30	1310497	1	[65, 130)	43185	0.398032	NRCMCS	J21.901	Acute bronchiolitis	penicillin
1480000	2	[32, 38]	A	C	6	1480541	1	(0, 5]	43235	0.360231	NRCMCS	J21.900	Acute bronchiolitis	gentamicin injection
1480000	2	[32, 38]	A	C	6	1480080	2	(0, 5]	43141	0.420521	NRCMCS	J21.900	Acute bronchiolitis	lincomycin injection
1480000	2	[32, 38]	A	C	6	1480345	2	(0, 5]	43193	0.479907	NRCMCS	J21.900	Acute bronchiolitis	gentamicin sulfate injection
1310000	1	[39, 75]	B	T	30	1310184	1	(0, 5]	43161	0.519664	NRCMCS	J21.901	Acute bronchiolitis	penicillin sodium for injection
1080000	2	[25, 31]	A	C	5	1080898	1	(0, 5]	43225	0.436366	NRCMCS	J21.901	Acute bronchiolitis	cefadroxil granules
1310000	1	[39, 75]	B	T	30	1310480	1	[65, 130)	43184	0.514722	NRCMCS	J21.901	Acute bronchiolitis	amoxicillin capsule
1510000	2	[32, 38]	A	U	6	1510169	2	(0, 5]	43173	0.370451	NRCMCS	J21.900	Acute bronchiolitis	lincomycin injection
1510000	2	[32, 38]	A	U	6	1510243	1	(0, 5]	43187	0.728472	NRCMCS	J21.900	Acute bronchiolitis	gentamicin injection
1310000	1	[39, 75]	B	T	30	1310444	2	[50, 64]	43180	0.477118	NRCMCS	J21.901	Acute bronchiolitis	Macrolides injection
1320000	1	[25, 31]	A	U	3	1320556	1	(0, 5]	43180	0.40816	NRCMCS	J21.901	Acute bronchiolitis	penicillin sodium
1510000	2	[32, 38]	A	U	6	1510095	2	[50, 64]	43165	0.411609	NRCMCS	J21.900	Acute bronchiolitis	Macrolides injection
1730000	1	[39, 75]	A	C	21	1730122	2	[50, 64]	43172	0.612581	NRCMCS	J21.901	Acute bronchiolitis	amoxicillin capsule
1310000	1	[39, 75]	B	T	30	1310085	1	(0, 5]	43137	0.426574	NRCMCS	J21.901	Acute bronchiolitis	penicillin sodium
1310000	1	[39, 75]	B	T	30	1310392	1	(5, 17]	43177	0.435544	NRCMCS	J21.901	Acute bronchiolitis	fluconazole tablets
1510000	2	[32, 38]	A	U	6	1510097	1	(0, 5]	43165	0.436111	NRCMCS	J21.900	Acute bronchiolitis	penicillin injection
1490000	1	[32, 38]	A	T	3	1490308	2	(0, 5]	43227	0.490509	NRCMCS	J21.900	Acute bronchiolitis	roxithromycin dispersible tablet
1510000	2	[32, 38]	A	U	6	1510262	1	(5, 17]	43190	0.420984	NRCMCS	J21.900	Acute bronchiolitis	morpholine hydrochloride tablets (viral)
1320000	1	[25, 31]	A	U	3	1321512	2	[65, 130)	43216	0.562766	NRCMCS	J21.901	Acute bronchiolitis	amoxicillin dispersible tablets
1480000	2	[32, 38]	A	C	6	1480536	1	(0, 5]	43235	0.782407	NRCMCS	J21.900	Acute bronchiolitis	gentamicin injection
1310000	1	[39, 75]	B	T	30	1310826	1	(0, 5]	43239	0.725394	NRCMCS	J21.901	Acute bronchiolitis	penicillin sodium for injection
1480000	2	[32, 38]	A	C	6	1480078	2	[18, 49]	43141	0.384248	NRCMCS	J21.900	Acute bronchiolitis	ampicillin capsule (an bixian)
1190000	1	[32, 38]	B	U	10	1190826	1	[65, 130)	43189	0.353738	NRCMCS	J21.901	Acute bronchiolitis	gentamicin
1310000	1	[39, 75]	B	T	30	1310215	1	(5, 17]	43165	0.588426	NRCMCS	J21.901	Acute bronchiolitis	Macrolides injection
1310000	1	[39, 75]	B	T	30	1310232	2	[65, 130)	43165	0.423275	NRCMCS	J21.901	Acute bronchiolitis	penicillin sodium
1480000	2	[32, 38]	A	C	6	1480322	1	(5, 17]	43192	0.665671	NRCMCS	J21.900	Acute bronchiolitis	gentamicin injection
1280000	1	[39, 75]	A	T	33	1280057	1	[65, 130)	43136	0.633646	NRCMCS	J21.901	Acute bronchiolitis	lincomycin hydrochloride injection
1320000	1	[25, 31]	A	U	3	1320244	2	(0, 5]	43166	0.626493	NRCMCS	J21.901	Acute bronchiolitis	gentamicin hydrochloride injection
1310000	1	[39, 75]	B	T	30	1310629	1	[50, 64]	43211	0.399306	NRCMCS	J21.901	Acute bronchiolitis	amoxicillin dispersible tablets
1580000	1	[32, 38]	A	T	15	1580347	2	(5, 17]	43179	0.579039	NRCMCS	J21.900	Acute bronchiolitis	cephalexin capsule
1320000	1	[25, 31]	A	U	3	1321086	2	(5, 17]	43199	0.408819	NRCMCS	J21.901	Acute bronchiolitis	penicillin sodium
1650000	1	[39, 75]	B	U	16	1650341	1	(0, 5]	43206	0.529352	NRCMCS	J21.900	Acute bronchiolitis	lincomycin hydrochloride injection
1510000	2	[32, 38]	A	U	6	1510204	1	(0, 5]	43178	0.426539	NRCMCS	J21.900	Acute bronchiolitis	penicillin injection
1510000	2	[32, 38]	A	U	6	1510667	1	(0, 5]	43239	0.354433	NRCMCS	J21.900	Acute bronchiolitis	penicillin injection
1510000	2	[32, 38]	A	U	6	1510256	2	(0, 5]	43190	0.751725	NRCMCS	J21.900	Acute bronchiolitis	gentamicin injection
1290000	1	[39, 75]	A	T	8	1290220	1	[18, 49]	43183	0.457488	NRCMCS	J21.901	Acute bronchiolitis	penicillin sodium
1510000	2	[32, 38]	A	U	6	1510730	1	(0, 5]	43249	0.486238	NRCMCS	J21.900	Acute bronchiolitis	morpholine hydrochloride tablets (viral)
1510000	2	[32, 38]	A	U	6	1510168	2	(0, 5]	43173	0.36713	NRCMCS	J21.900	Acute bronchiolitis	roxithromycin dispersible tablet
1480000	2	[32, 38]	A	C	6	1480090	1	[65, 130)	43160	0.426273	NRCMCS	J21.900	Acute bronchiolitis	gentamicin sulfate injection
1310000	1	[39, 75]	B	T	30	1310676	2	(5, 17]	43226	0.7314	NRCMCS	J21.901	Acute bronchiolitis	penicillin sodium
1510000	2	[32, 38]	A	U	6	1510387	1	(0, 5]	43204	0.628565	NRCMCS	J21.900	Acute bronchiolitis	morpholine hydrochloride tablets (viral)
1580000	1	[32, 38]	A	T	15	1580428	2	[50, 64]	43183	0.377616	NRCMCS	J21.901	Acute bronchiolitis	penicillin sodium
1510000	2	[32, 38]	A	U	6	1510119	2	(0, 5]	43169	0.424352	NRCMCS	J21.900	Acute bronchiolitis	gentamicin injection
1510000	2	[32, 38]	A	U	6	1510444	2	(5, 17]	43211	0.616157	NRCMCS	J21.900	Acute bronchiolitis	gentamicin injection
1510000	2	[32, 38]	A	U	6	1510543	1	[65, 130)	43224	0.484039	NRCMCS	J21.900	Acute bronchiolitis	ceftriaxone sodium for injection
1310000	1	[39, 75]	B	T	30	1310059	2	[18, 49]	43136	0.64147	NRCMCS	J21.901	Acute bronchiolitis	amoxicillin capsule
1310000	1	[39, 75]	B	T	30	1310197	2	(5, 17]	43162	0.422083	NRCMCS	J21.901	Acute bronchiolitis	morpholine hydrochloride tablets
1390000	2	[25, 31]	A	U	6	1390263	2	(0, 5]	43170	0.381088	NRCMCS	J21.900	Acute bronchiolitis	amoxicillin and potassium clavulanate for injection
1510000	2	[32, 38]	A	U	6	1510150	2	(5, 17]	43172	0.374016	NRCMCS	J21.900	Acute bronchiolitis	roxithromycin dispersible tablet
1320000	1	[25, 31]	A	U	3	1320505	2	[18, 49]	43178	0.556192	NRCMCS	J21.901	Acute bronchiolitis	ceftriaxone sodium for injection
1310000	1	[39, 75]	B	T	30	1310643	1	[18, 49]	43216	0.704653	NRCMCS	J21.901	Acute bronchiolitis	morpholine hydrochloride tablets
1310000	1	[39, 75]	B	T	30	1310643	1	[18, 49]	43216	0.704653	NRCMCS	J21.901	Acute bronchiolitis	penicillin
1510000	2	[32, 38]	A	U	6	1510672	2	(0, 5]	43239	0.394491	NRCMCS	J21.900	Acute bronchiolitis	gentamicin injection
1510000	2	[32, 38]	A	U	6	1510673	1	(0, 5]	43239	0.426632	NRCMCS	J21.900	Acute bronchiolitis	ampicillin sodium (for injection)
1510000	2	[32, 38]	A	U	6	1510151	2	(5, 17]	43172	0.375799	NRCMCS	J21.900	Acute bronchiolitis	roxithromycin dispersible tablet
1320000	1	[25, 31]	A	U	3	1321257	2	[65, 130)	43206	0.581516	NRCMCS	J21.901	Acute bronchiolitis	amoxicillin dispersible tablets
1480000	2	[32, 38]	A	C	6	1480210	1	(0, 5]	43176	0.482812	NRCMCS	J21.900	Acute bronchiolitis	gentamicin injection
1310000	1	[39, 75]	B	T	30	1310444	2	[50, 64]	43180	0.477118	NRCMCS	J21.901	Acute bronchiolitis	penicillin
1510000	2	[32, 38]	A	U	6	1510396	1	(5, 17]	43204	0.474039	NRCMCS	J21.900	Acute bronchiolitis	gentamicin injection
1310000	1	[39, 75]	B	T	30	1310427	2	[65, 130)	43179	0.363206	NRCMCS	J21.901	Acute bronchiolitis	penicillin
1480000	2	[32, 38]	A	C	6	1480078	2	[18, 49]	43141	0.384248	NRCMCS	J21.900	Acute bronchiolitis	penicillin injection
1310000	1	[39, 75]	B	T	30	1310503	1	[65, 130)	43185	0.443542	NRCMCS	J21.901	Acute bronchiolitis	amoxicillin dispersible tablets
1510000	2	[32, 38]	A	U	6	1510459	1	(0, 5]	43216	0.344329	NRCMCS	J21.900	Acute bronchiolitis	morpholine hydrochloride tablets (viral)
1510000	2	[32, 38]	A	U	6	1510101	1	(0, 5]	43165	0.536319	NRCMCS	J21.900	Acute bronchiolitis	gentamicin injection
1080000	2	[25, 31]	A	C	5	1080837	2	(0, 5]	43217	0.649005	NRCMCS	J21.901	Acute bronchiolitis	lincomycin hydrochloride injection
1480000	2	[32, 38]	A	C	6	1480267	2	(0, 5]	43183	0.376597	NRCMCS	J21.900	Acute bronchiolitis	gentamicin injection
1310000	1	[39, 75]	B	T	30	1310426	1	(0, 5]	43179	0.360243	OP	J21.901	Acute bronchiolitis	Macrolides injection
1510000	2	[32, 38]	A	U	6	1510063	1	(0, 5]	43162	0.67485	NRCMCS	J21.900	Acute bronchiolitis	penicillin injection
1370000	1	[39, 75]	A	T	7	1370195	1	[50, 64]	43178	0.545012	NRCMCS	J21.901	Acute bronchiolitis	penicillin injection
1590000	1	[39, 75]	C	T	34	1590417	2	[18, 49]	43202	0.368194	NRCMCS	J21.901	Acute bronchiolitis	clarithromycin capsule
1460000	2	[32, 38]	A	U	6	1460345	1	[18, 49]	43199	0.365579	NRCMCS	J21.900	Acute bronchiolitis	gentamicin injection
1310000	1	[39, 75]	B	T	30	1310092	2	[18, 49]	43137	0.471204	NRCMCS	J21.901	Acute bronchiolitis	amoxicillin dispersible tablets
1310000	1	[39, 75]	B	T	30	1310773	2	[50, 64]	43233	0.397118	NRCMCS	J21.901	Acute bronchiolitis	penicillin sodium for injection
1310000	1	[39, 75]	B	T	30	1310400	1	(5, 17]	43178	0.685069	NRCMCS	J21.901	Acute bronchiolitis	penicillin
1080000	2	[25, 31]	A	C	5	1080681	2	(0, 5]	43209	0.439965	NRCMCS	J21.901	Acute bronchiolitis	amoxicillin granule
1310000	1	[39, 75]	B	T	30	1310497	1	[65, 130)	43185	0.398032	NRCMCS	J21.901	Acute bronchiolitis	amoxicillin capsule
1580000	1	[32, 38]	A	T	15	1580428	2	[50, 64]	43183	0.377616	NRCMCS	J21.901	Acute bronchiolitis	cephalexin capsule
1510000	2	[32, 38]	A	U	6	1510444	2	(5, 17]	43211	0.616157	NRCMCS	J21.900	Acute bronchiolitis	penicillin injection
1440000	1	[39, 75]	B	C	21	1440538	1	(5, 17]	43166	0.397431	NRCMCS	J21.901	Acute bronchiolitis	penicillin
1590000	1	[39, 75]	C	T	34	1590405	2	[50, 64]	43201	0.396539	OP	J21.901	Acute bronchiolitis	penicillin sodium
1310000	1	[39, 75]	B	T	30	1310061	2	[50, 64]	43136	0.703588	NRCMCS	J21.901	Acute bronchiolitis	morpholine hydrochloride tablets
1590000	1	[39, 75]	C	T	34	1590493	2	(0, 5]	43206	0.418021	NRCMCS	J21.800	Acute bronchiolitis	amoxicillin dispersible tablets
1510000	2	[32, 38]	A	U	6	1510119	2	(0, 5]	43169	0.424352	NRCMCS	J21.900	Acute bronchiolitis	Macrolides injection
1310000	1	[39, 75]	B	T	30	1310376	2	(5, 17]	43177	0.677338	NRCMCS	J21.901	Acute bronchiolitis	amoxicillin capsule
1310000	1	[39, 75]	B	T	30	1310375	1	(5, 17]	43177	0.64419	NRCMCS	J21.901	Acute bronchiolitis	lincomycin injection
1470000	2	[25, 31]	A	U	6	1470385	2	(5, 17]	43209	0.344861	NRCMCS	J21.800	Acute bronchiolitis	morpholine hydrochloride tablets (viral)
1510000	2	[32, 38]	A	U	6	1510479	1	(0, 5]	43212	0.39919	NRCMCS	J21.900	Acute bronchiolitis	gentamicin injection
1310000	1	[39, 75]	B	T	30	1310085	1	(0, 5]	43137	0.426574	NRCMCS	J21.901	Acute bronchiolitis	Macrolides injection
1710000	2	[39, 75]	A	C	21	1710666	2	[65, 130)	43209	0.362639	NRCMCS	J21.901	Acute bronchiolitis	penicillin sodium for injection
1510000	2	[32, 38]	A	U	6	1510360	2	(0, 5]	43201	0.550324	NRCMCS	J21.900	Acute bronchiolitis	penicillin injection
1310000	1	[39, 75]	B	T	30	1310826	1	(0, 5]	43239	0.725394	NRCMCS	J21.901	Acute bronchiolitis	penicillin sodium for injection
1190000	1	[32, 38]	B	U	10	1191164	1	[18, 49]	43203	0.45588	NRCMCS	J21.900	Acute bronchiolitis	amoxicillin
1510000	2	[32, 38]	A	U	6	1510687	2	[18, 49]	43241	0.572743	NRCMCS	J21.900	Acute bronchiolitis	roxithromycin dispersible tablet
1510000	2	[32, 38]	A	U	6	1510646	1	(5, 17]	43234	0.415208	NRCMCS	J21.900	Acute bronchiolitis	ceftriaxone sodium for injection
1310000	1	[39, 75]	B	T	30	1310426	1	(0, 5]	43179	0.360243	OP	J21.901	Acute bronchiolitis	gentamicin hydrochloride injection
1310000	1	[39, 75]	B	T	30	1310821	1	(0, 5]	43238	0.383935	NRCMCS	J21.901	Acute bronchiolitis	morpholine hydrochloride tablets
1510000	2	[32, 38]	A	U	6	1510240	2	[18, 49]	43187	0.65022	NRCMCS	J21.900	Acute bronchiolitis	penicillin injection
1320000	1	[25, 31]	A	U	3	1320446	2	[65, 130)	43174	0.460718	NRCMCS	J21.901	Acute bronchiolitis	ceftriaxone sodium for injection
1510000	2	[32, 38]	A	U	6	1510652	2	[50, 64]	43234	0.524225	NRCMCS	J21.900	Acute bronchiolitis	Macrolides injection
1510000	2	[32, 38]	A	U	6	1510128	1	[18, 49]	43170	0.649757	NRCMCS	J21.900	Acute bronchiolitis	roxithromycin dispersible tablet
1080000	2	[25, 31]	A	C	5	1080623	1	(0, 5]	43205	0.419352	NRCMCS	J21.901	Acute bronchiolitis	amoxicillin granule
1510000	2	[32, 38]	A	U	6	1510124	2	(0, 5]	43169	0.512755	NRCMCS	J21.900	Acute bronchiolitis	Macrolides injection
1310000	1	[39, 75]	B	T	30	1310844	1	(5, 17]	43240	0.404502	NRCMCS	J21.901	Acute bronchiolitis	penicillin sodium for injection
1310000	1	[39, 75]	B	T	30	1310504	1	[50, 64]	43185	0.445694	NRCMCS	J21.901	Acute bronchiolitis	lincomycin hydrochloride injection
1400000	1	[32, 38]	B	U	12	1400398	2	[65, 130)	43179	0.381632	NRCMCS	J21.901	Acute bronchiolitis	penicillin injection
1510000	2	[32, 38]	A	U	6	1510200	2	(5, 17]	43178	0.686632	NRCMCS	J21.900	Acute bronchiolitis	penicillin injection
1310000	1	[39, 75]	B	T	30	1310710	2	(5, 17]	43227	0.43934	NRCMCS	J21.901	Acute bronchiolitis	penicillin sodium
1400000	1	[32, 38]	B	U	12	1400401	2	[65, 130)	43179	0.393576	NRCMCS	J21.901	Acute bronchiolitis	amoxicillin capsule
1510000	2	[32, 38]	A	U	6	1510247	2	(0, 5]	43187	0.425995	NRCMCS	J21.900	Acute bronchiolitis	gentamicin injection
1310000	1	[39, 75]	B	T	30	1310399	2	(0, 5]	43178	0.359329	NRCMCS	J21.901	Acute bronchiolitis	Macrolides injection
1510000	2	[32, 38]	A	U	6	1510378	2	(0, 5]	43203	0.345868	NRCMCS	J21.900	Acute bronchiolitis	Macrolides injection
1510000	2	[32, 38]	A	U	6	1510383	2	(5, 17]	43203	0.401343	NRCMCS	J21.900	Acute bronchiolitis	gentamicin injection
1320000	1	[25, 31]	A	U	3	1321086	2	(5, 17]	43199	0.408819	NRCMCS	J21.901	Acute bronchiolitis	gentamicin injection
1320000	1	[25, 31]	A	U	3	1321890	1	(0, 5]	43235	0.386181	NRCMCS	J21.901	Acute bronchiolitis	Macrolides injection
1510000	2	[32, 38]	A	U	6	1510580	2	(0, 5]	43227	0.555	NRCMCS	J21.900	Acute bronchiolitis	cephalexin capsule
1510000	2	[32, 38]	A	U	6	1510143	2	(0, 5]	43171	0.385058	NRCMCS	J21.900	Acute bronchiolitis	Macrolides granules
1560000	1	[32, 38]	A	C	11	1560224	2	[65, 130)	43141	0.672847	NRCMCS	J21.800	Acute bronchiolitis	cefradine capsule
1510000	2	[32, 38]	A	U	6	1510169	2	(0, 5]	43173	0.370451	NRCMCS	J21.900	Acute bronchiolitis	morpholine hydrochloride tablets (viral)
1310000	1	[39, 75]	B	T	30	1310480	1	[65, 130)	43184	0.514722	NRCMCS	J21.901	Acute bronchiolitis	penicillin sodium
1440000	1	[39, 75]	B	C	21	1440538	1	(5, 17]	43166	0.397431	NRCMCS	J21.901	Acute bronchiolitis	penicillin
1310000	1	[39, 75]	B	T	30	1310936	1	(5, 17]	43247	0.439213	NRCMCS	J21.901	Acute bronchiolitis	penicillin sodium
1310000	1	[39, 75]	B	T	30	1310936	1	(5, 17]	43247	0.439213	NRCMCS	J21.901	Acute bronchiolitis	penicillin
1310000	1	[39, 75]	B	T	30	1310587	2	(5, 17]	43191	0.487176	NRCMCS	J21.901	Acute bronchiolitis	Macrolides injection
1480000	2	[32, 38]	A	C	6	1480193	2	[18, 49]	43171	0.74331	NRCMCS	J21.900	Acute bronchiolitis	gentamicin sulfate injection
1590000	1	[39, 75]	C	T	34	1590493	2	(0, 5]	43206	0.418021	NRCMCS	J21.800	Acute bronchiolitis	penicillin sodium
1310000	1	[39, 75]	B	T	30	1310480	1	[65, 130)	43184	0.514722	NRCMCS	J21.901	Acute bronchiolitis	Macrolides injection
1300000	1	[25, 31]	A	C	4	1300624	2	(5, 17]	43191	0.438854	NRCMCS	J21.900	Acute bronchiolitis	gentamicin hydrochloride injection
1320000	1	[25, 31]	A	U	3	1321414	1	(5, 17]	43212	0.392604	NRCMCS	J21.901	Acute bronchiolitis	penicillin
1710000	2	[39, 75]	A	C	21	1710139	1	[65, 130)	43160	0.54544	NRCMCS	J21.901	Acute bronchiolitis	penicillin sodium for injection
1510000	2	[32, 38]	A	U	6	1510543	1	[65, 130)	43224	0.484039	NRCMCS	J21.900	Acute bronchiolitis	ceftriaxone sodium for injection
1310000	1	[39, 75]	B	T	30	1310182	1	(0, 5]	43161	0.499352	NRCMCS	J21.901	Acute bronchiolitis	Macrolides granules
1510000	2	[32, 38]	A	U	6	1510360	2	(0, 5]	43201	0.550324	NRCMCS	J21.900	Acute bronchiolitis	gentamicin injection
1320000	1	[25, 31]	A	U	3	1320556	1	(0, 5]	43180	0.40816	NRCMCS	J21.901	Acute bronchiolitis	Macrolides injection
1520000	1	[39, 75]	A	T	10	1520114	2	[50, 64]	43168	0.441968	NRCMCS	J21.900	Acute bronchiolitis	ceftriaxone sodium for injection
1320000	1	[25, 31]	A	U	3	1320446	2	[65, 130)	43174	0.460718	NRCMCS	J21.901	Acute bronchiolitis	ceftriaxone sodium for injection
1510000	2	[32, 38]	A	U	6	1510094	2	[50, 64]	43165	0.363264	NRCMCS	J21.900	Acute bronchiolitis	penicillin injection
1510000	2	[32, 38]	A	U	6	1510097	1	(0, 5]	43165	0.436111	NRCMCS	J21.900	Acute bronchiolitis	gentamicin injection
1710000	2	[39, 75]	A	C	21	1710635	2	[65, 130)	43208	0.423785	NRCMCS	J21.901	Acute bronchiolitis	penicillin sodium for injection
1510000	2	[32, 38]	A	U	6	1510151	2	(5, 17]	43172	0.375799	NRCMCS	J21.900	Acute bronchiolitis	morpholine hydrochloride tablets (viral)
1320000	1	[25, 31]	A	U	3	1320299	2	[65, 130)	43168	0.428796	NRCMCS	J21.901	Acute bronchiolitis	Macrolides injection
1310000	1	[39, 75]	B	T	30	1310215	1	(5, 17]	43165	0.588426	NRCMCS	J21.901	Acute bronchiolitis	amoxicillin capsule
1470000	2	[25, 31]	A	U	6	1470385	2	(5, 17]	43209	0.344861	NRCMCS	J21.800	Acute bronchiolitis	penicillin powder needle
1510000	2	[32, 38]	A	U	6	1510123	1	(5, 17]	43169	0.482755	NRCMCS	J21.900	Acute bronchiolitis	gentamicin injection
1660000	1	[32, 38]	A	T	4	1660688	1	[65, 130)	43213	0.40206	NRCMCS	J21.901	Acute bronchiolitis	clindamycin phosphate injection
1310000	1	[39, 75]	B	T	30	1310629	1	[50, 64]	43211	0.399306	NRCMCS	J21.901	Acute bronchiolitis	levofloxacin hydrochloride sodium chloride injection
1510000	2	[32, 38]	A	U	6	1510101	1	(0, 5]	43165	0.536319	NRCMCS	J21.900	Acute bronchiolitis	morpholine hydrochloride tablets (viral)
1510000	2	[32, 38]	A	U	6	1510265	1	(5, 17]	43190	0.464468	NRCMCS	J21.900	Acute bronchiolitis	gentamicin injection
1320000	1	[25, 31]	A	U	3	1320244	2	(0, 5]	43166	0.626493	NRCMCS	J21.901	Acute bronchiolitis	Macrolides injection
1480000	2	[32, 38]	A	C	6	1480522	1	(0, 5]	43233	0.437465	NRCMCS	J21.900	Acute bronchiolitis	gentamicin injection
1300000	1	[25, 31]	A	C	4	1301039	2	(5, 17]	43245	0.662292	NRCMCS	J21.900	Acute bronchiolitis	Macrolides injection
1510000	2	[32, 38]	A	U	6	1510663	1	(0, 5]	43235	0.44544	NRCMCS	J21.900	Acute bronchiolitis	gentamicin injection
1300000	1	[25, 31]	A	C	4	1300840	1	[18, 49]	43224	0.370255	NRCMCS	J21.900	Acute bronchiolitis	ceftriaxone sodium for injection
1460000	2	[32, 38]	A	U	6	1460345	1	[18, 49]	43199	0.365579	NRCMCS	J21.900	Acute bronchiolitis	cefazolin sodium for injection
1510000	2	[32, 38]	A	U	6	1510205	2	(5, 17]	43178	0.452951	NRCMCS	J21.900	Acute bronchiolitis	morpholine hydrochloride tablets (viral)
1510000	2	[32, 38]	A	U	6	1510431	1	(5, 17]	43207	0.396481	NRCMCS	J21.900	Acute bronchiolitis	morpholine hydrochloride tablets (viral)
1510000	2	[32, 38]	A	U	6	1510093	2	(0, 5]	43165	0.359965	NRCMCS	J21.900	Acute bronchiolitis	gentamicin injection
1330000	1	[32, 38]	A	C	11	1330250	2	[65, 130)	43193	0.407963	NRCMCS	J21.901	Acute bronchiolitis	penicillin injection
1510000	2	[32, 38]	A	U	6	1510146	1	(0, 5]	43171	0.505428	NRCMCS	J21.900	Acute bronchiolitis	cefradine capsule
1510000	2	[32, 38]	A	U	6	1510390	2	(5, 17]	43204	0.389572	NRCMCS	J21.900	Acute bronchiolitis	gentamicin injection
1300000	1	[25, 31]	A	C	4	1301032	2	[18, 49]	43244	0.486852	NRCMCS	J21.900	Acute bronchiolitis	Macrolides injection
1510000	2	[32, 38]	A	U	6	1510258	1	(0, 5]	43192	0.370613	NRCMCS	J21.900	Acute bronchiolitis	ceftriaxone sodium for injection
1510000	2	[32, 38]	A	U	6	1510146	1	(0, 5]	43171	0.505428	NRCMCS	J21.900	Acute bronchiolitis	penicillin injection
1310000	1	[39, 75]	B	T	30	1310480	1	[65, 130)	43184	0.514722	NRCMCS	J21.901	Acute bronchiolitis	morpholine hydrochloride tablets
1510000	2	[32, 38]	A	U	6	1510146	1	(0, 5]	43171	0.505428	NRCMCS	J21.900	Acute bronchiolitis	penicillin injection
1460000	2	[32, 38]	A	U	6	1460299	1	(0, 5]	43197	0.593646	NRCMCS	J21.900	Acute bronchiolitis	ceftriaxone sodium for injection
1080000	2	[25, 31]	A	C	5	1080315	2	(0, 5]	43175	0.386933	OP	J21.901	Acute bronchiolitis	cefadroxil granules
1480000	2	[32, 38]	A	C	6	1480446	2	(0, 5]	43218	0.403241	NRCMCS	J21.900	Acute bronchiolitis	gentamicin injection
1260000	2	[25, 31]	A	C	5	1261230	1	[65, 130)	43225	0.417917	NRCMCS	J21.901	Acute bronchiolitis	amoxicillin capsule
1310000	1	[39, 75]	B	T	30	1310676	2	(5, 17]	43226	0.7314	NRCMCS	J21.901	Acute bronchiolitis	gentamicin hydrochloride injection
1310000	1	[39, 75]	B	T	30	1310461	2	[65, 130)	43184	0.606516	NRCMCS	J21.901	Acute bronchiolitis	ceftriaxone sodium for injection
1400000	1	[32, 38]	B	U	12	1400355	1	(0, 5]	43178	0.590521	NRCMCS	J21.900	Acute bronchiolitis	amoxicillin granules (reforestation)
1310000	1	[39, 75]	B	T	30	1310244	1	[50, 64]	43165	0.503519	NRCMCS	J21.901	Acute bronchiolitis	amoxicillin dispersible tablets
1310000	1	[39, 75]	B	T	30	1310244	1	[50, 64]	43165	0.503519	NRCMCS	J21.901	Acute bronchiolitis	morpholine hydrochloride tablets
1590000	1	[39, 75]	C	T	34	1590434	2	[18, 49]	43203	0.35169	NRCMCS	J21.901	Acute bronchiolitis	amikacin sulfate injection
1510000	2	[32, 38]	A	U	6	1510094	2	[50, 64]	43165	0.363264	NRCMCS	J21.900	Acute bronchiolitis	ampicillin capsule (an bixian)
1080000	2	[25, 31]	A	C	5	1080481	1	(0, 5]	43193	0.399167	NRCMCS	J21.901	Acute bronchiolitis	penicillin sodium for injection
1310000	1	[39, 75]	B	T	30	1311000	1	(5, 17]	43251	0.74485	NRCMCS	J21.901	Acute bronchiolitis	morpholine hydrochloride tablets
1690000	1	[32, 38]	A	U	13	1690122	1	(5, 17]	43175	0.402257	NRCMCS	J21.900	Acute bronchiolitis	penicillin sodium for injection
1510000	2	[32, 38]	A	U	6	1510730	1	(0, 5]	43249	0.486238	NRCMCS	J21.900	Acute bronchiolitis	amoxicillin dispersible tablets
1400000	1	[32, 38]	B	U	12	1400362	2	[65, 130)	43178	0.675324	NRCMCS	J21.901	Acute bronchiolitis	amoxicillin capsule
1480000	2	[32, 38]	A	C	6	1480213	1	(0, 5]	43177	0.267951	NRCMCS	J21.900	Acute bronchiolitis	ceftriaxone sodium for injection
1510000	2	[32, 38]	A	U	6	1510106	1	(5, 17]	43169	0.569201	NRCMCS	J21.900	Acute bronchiolitis	gentamicin injection
1290000	1	[39, 75]	A	T	8	1290220	1	[18, 49]	43183	0.457488	NRCMCS	J21.901	Acute bronchiolitis	penicillin
1310000	1	[39, 75]	B	T	30	1310413	2	[65, 130)	43178	0.463808	NRCMCS	J21.901	Acute bronchiolitis	penicillin
1310000	1	[39, 75]	B	T	30	1310750	2	(0, 5]	43232	0.742164	NRCMCS	J21.901	Acute bronchiolitis	Macrolides injection
1310000	1	[39, 75]	B	T	30	1310503	1	[65, 130)	43185	0.443542	NRCMCS	J21.901	Acute bronchiolitis	levofloxacin capsule
1310000	1	[39, 75]	B	T	30	1310751	2	[18, 49]	43232	0.744549	NRCMCS	J21.901	Acute bronchiolitis	amoxicillin capsule
1510000	2	[32, 38]	A	U	6	1510062	1	(0, 5]	43162	0.657338	NRCMCS	J21.900	Acute bronchiolitis	erythromycin enteric-coated tablets
1480000	2	[32, 38]	A	C	6	1480215	1	(0, 5]	43177	0.376065	NRCMCS	J21.900	Acute bronchiolitis	gentamicin injection
1320000	1	[25, 31]	A	U	3	1321322	2	[65, 130)	43208	0.439352	NRCMCS	J21.901	Acute bronchiolitis	amoxicillin capsule
1310000	1	[39, 75]	B	T	30	1310232	2	[65, 130)	43165	0.423275	NRCMCS	J21.901	Acute bronchiolitis	ceftriaxone sodium for injection
1310000	1	[39, 75]	B	T	30	1310631	1	(5, 17]	43211	0.413495	NRCMCS	J21.901	Acute bronchiolitis	amoxicillin capsule
1590000	1	[39, 75]	C	T	34	1590423	1	[65, 130)	43202	0.406319	NRCMCS	J21.901	Acute bronchiolitis	clarithromycin capsule
1290000	1	[39, 75]	A	T	8	1290203	1	[18, 49]	43180	0.432778	NRCMCS	J21.901	Acute bronchiolitis	levofloxacin hydrochloride sodium chloride injection
1310000	1	[39, 75]	B	T	30	1310273	2	[65, 130)	43166	0.527234	NRCMCS	J21.901	Acute bronchiolitis	penicillin
1310000	1	[39, 75]	B	T	30	1310399	2	(0, 5]	43178	0.654745	NRCMCS	J21.901	Acute bronchiolitis	Macrolides injection
1590000	1	[39, 75]	C	T	34	1590408	1	(0, 5]	43202	0.575949	NRCMCS	J21.901	Acute bronchiolitis	penicillin sodium
1510000	2	[32, 38]	A	U	6	1510727	1	(5, 17]	43249	0.458044	NRCMCS	J21.900	Acute bronchiolitis	cefradine capsule
1460000	2	[32, 38]	A	U	6	1460353	1	(0, 5]	43200	0.568009	NRCMCS	J21.900	Acute bronchiolitis	gentamicin injection
1480000	2	[32, 38]	A	C	6	1480333	1	[50, 64]	43193	0.744005	NRCMCS	J21.900	Acute bronchiolitis	norfloxacin capsule
1320000	1	[25, 31]	A	U	3	1321414	1	(5, 17]	43212	0.392604	NRCMCS	J21.901	Acute bronchiolitis	Macrolides injection
1080000	2	[25, 31]	A	C	5	1080604	2	(5, 17]	43205	0.583542	NRCMCS	J21.901	Acute bronchiolitis	amoxicillin granule
1650000	1	[39, 75]	B	U	16	1650520	2	(5, 17]	43241	0.363623	NRCMCS	J21.801	Acute bronchiolitis	aspartic acid azithromycin
1310000	1	[39, 75]	B	T	30	1310061	2	[50, 64]	43136	0.703588	NRCMCS	J21.901	Acute bronchiolitis	lincomycin hydrochloride injection
1510000	2	[32, 38]	A	U	6	1510667	1	(0, 5]	43239	0.354433	NRCMCS	J21.900	Acute bronchiolitis	Macrolides injection
1320000	1	[25, 31]	A	U	3	1320933	2	(5, 17]	43194	0.509213	NRCMCS	J21.901	Acute bronchiolitis	penicillin sodium
1310000	1	[39, 75]	B	T	30	1310461	2	[65, 130)	43184	0.606516	NRCMCS	J21.901	Acute bronchiolitis	ceftriaxone sodium for injection
1310000	1	[39, 75]	B	T	30	1310060	1	[18, 49]	43136	0.643461	NRCMCS	J21.901	Acute bronchiolitis	amoxicillin dispersible tablets
1170000	2	[25, 31]	A	U	8	1171291	1	[18, 49]	43189	0.434537	NRCMCS	J21.900	Acute bronchiolitis	amoxicillin
1080000	2	[25, 31]	A	C	5	1080901	2	(0, 5]	43227	0.374039	OP	J21.901	Acute bronchiolitis	Macrolides injection
1480000	2	[32, 38]	A	C	6	1480639	1	(0, 5]	43248	0.510417	NRCMCS	J21.900	Acute bronchiolitis	amoxicillin dispersible tablets
1190000	1	[32, 38]	B	U	10	1190796	1	[65, 130)	43188	0.385347	NRCMCS	J21.901	Acute bronchiolitis	cefotaxime sodium for injection
1320000	1	[25, 31]	A	U	3	1320446	2	[65, 130)	43174	0.460718	NRCMCS	J21.901	Acute bronchiolitis	Macrolides injection
1480000	2	[32, 38]	A	C	6	1480564	1	(0, 5]	43240	0.646898	NRCMCS	J21.900	Acute bronchiolitis	gentamicin injection
1310000	1	[39, 75]	B	T	30	1310461	2	[65, 130)	43184	0.606516	NRCMCS	J21.901	Acute bronchiolitis	amoxicillin capsule
1310000	1	[39, 75]	B	T	30	1310392	1	(5, 17]	43177	0.435544	NRCMCS	J21.901	Acute bronchiolitis	amoxicillin capsule
1510000	2	[32, 38]	A	U	6	1510047	1	[18, 49]	43141	0.597315	NRCMCS	J21.900	Acute bronchiolitis	gentamicin injection
1510000	2	[32, 38]	A	U	6	1510048	1	(5, 17]	43141	0.639641	NRCMCS	J21.900	Acute bronchiolitis	gentamicin injection
1320000	1	[25, 31]	A	U	3	1320542	1	(0, 5]	43180	0.591921	NRCMCS	J21.901	Acute bronchiolitis	gentamicin injection
1310000	1	[39, 75]	B	T	30	1310825	2	(0, 5]	43239	0.714942	NRCMCS	J21.901	Acute bronchiolitis	gentamicin hydrochloride injection
1440000	1	[39, 75]	B	C	21	1440430	2	(0, 5]	43163	0.469815	NRCMCS	J21.000	Acute bronchiolitis	azithromycin tablets
1470000	2	[25, 31]	A	U	6	1470385	2	(5, 17]	43209	0.344861	NRCMCS	J21.800	Acute bronchiolitis	penicillin powder needle
1510000	2	[32, 38]	A	U	6	1510690	2	(0, 5]	43241	0.720127	NRCMCS	J21.900	Acute bronchiolitis	morpholine hydrochloride tablets (viral)
1310000	1	[39, 75]	B	T	30	1310644	2	[50, 64]	43216	0.368912	NRCMCS	J21.901	Acute bronchiolitis	penicillin sodium
1400000	1	[32, 38]	B	U	12	1400398	2	[65, 130)	43179	0.381632	NRCMCS	J21.901	Acute bronchiolitis	amoxicillin capsule
1310000	1	[39, 75]	B	T	30	1310771	1	(0, 5]	43233	0.38441	OP	J21.901	Acute bronchiolitis	morpholine hydrochloride tablets
1510000	2	[32, 38]	A	U	6	1510757	1	(0, 5]	43251	0.486539	NRCMCS	J21.900	Acute bronchiolitis	gentamicin injection
1510000	2	[32, 38]	A	U	6	1510199	2	[50, 64]	43178	0.606111	NRCMCS	J21.900	Acute bronchiolitis	ampicillin capsule
1310000	1	[39, 75]	B	T	30	1310773	2	[50, 64]	43233	0.397118	NRCMCS	J21.901	Acute bronchiolitis	amoxicillin capsule
1400000	1	[32, 38]	B	U	12	1400401	2	[65, 130)	43179	0.393576	NRCMCS	J21.901	Acute bronchiolitis	penicillin injection
1310000	1	[39, 75]	B	T	30	1310773	2	[50, 64]	43233	0.397118	NRCMCS	J21.901	Acute bronchiolitis	penicillin
1310000	1	[39, 75]	B	T	30	1310399	2	(0, 5]	43178	0.359329	NRCMCS	J21.901	Acute bronchiolitis	lincomycin injection
1510000	2	[32, 38]	A	U	6	1510246	2	(0, 5]	43187	0.414294	NRCMCS	J21.900	Acute bronchiolitis	gentamicin injection
1510000	2	[32, 38]	A	U	6	1510513	2	[50, 64]	43218	0.444028	NRCMCS	J21.900	Acute bronchiolitis	amikacin sulfate injection
1740000	2	[39, 75]	A	C	22	1740166	2	[50, 64]	43190	0.671076	NRCMCS	J21.800	Acute bronchiolitis	amoxicillin clavulanate potassium tablets
1310000	1	[39, 75]	B	T	30	1310776	1	(0, 5]	43234	0.401042	NRCMCS	J21.901	Acute bronchiolitis	Macrolides injection
1510000	2	[32, 38]	A	U	6	1510089	2	[50, 64]	43165	0.582049	NRCMCS	J21.900	Acute bronchiolitis	Macrolides injection
1310000	1	[39, 75]	B	T	30	1310850	2	[50, 64]	43241	0.363819	NRCMCS	J21.901	Acute bronchiolitis	amoxicillin capsule
1490000	1	[32, 38]	A	T	3	1490009	1	(0, 5]	43136	0.920556	NRCMCS	J21.800	Acute bronchiolitis	gentamicin sulfate injection
1440000	1	[39, 75]	B	C	21	1440512	2	[18, 49]	43166	0.572674	OP	J21.901	Acute bronchiolitis	azithromycin tablets
1510000	2	[32, 38]	A	U	6	1510256	2	(0, 5]	43190	0.751725	NRCMCS	J21.900	Acute bronchiolitis	penicillin injection
1300000	1	[25, 31]	A	C	4	1301032	2	[18, 49]	43244	0.486852	NRCMCS	J21.900	Acute bronchiolitis	penicillin
1480000	2	[32, 38]	A	C	6	1480086	2	[18, 49]	43160	0.799884	NRCMCS	J21.900	Acute bronchiolitis	lincomycin hydrochloride injection
1480000	2	[32, 38]	A	C	6	1480141	1	(0, 5]	43164	0.47441	NRCMCS	J21.900	Acute bronchiolitis	lincomycin injection
1650000	1	[39, 75]	B	U	16	1650520	2	(5, 17]	43241	0.363623	NRCMCS	J21.801	Acute bronchiolitis	penicillin sodium
1510000	2	[32, 38]	A	U	6	1510667	1	(0, 5]	43239	0.354433	NRCMCS	J21.900	Acute bronchiolitis	gentamicin injection
1510000	2	[32, 38]	A	U	6	1510258	1	(0, 5]	43192	0.370613	NRCMCS	J21.900	Acute bronchiolitis	ceftriaxone sodium for injection
1660000	1	[32, 38]	A	T	4	1660816	2	(5, 17]	43224	0.474248	NRCMCS	J21.000	Acute bronchiolitis	penicillin sodium for injection
1480000	2	[32, 38]	A	C	6	1480484	1	(5, 17]	43226	0.390949	NRCMCS	J21.800	Acute bronchiolitis	gentamicin injection
1510000	2	[32, 38]	A	U	6	1510471	2	(0, 5]	43212	0.553333	NRCMCS	J21.900	Acute bronchiolitis	gentamicin sulfate injection
1510000	2	[32, 38]	A	U	6	1510673	1	(0, 5]	43239	0.426632	NRCMCS	J21.900	Acute bronchiolitis	Macrolides injection
1480000	2	[32, 38]	A	C	6	1480513	1	(5, 17]	43232	0.396586	NRCMCS	J21.900	Acute bronchiolitis	lincomycin injection
1510000	2	[32, 38]	A	U	6	1510672	2	(0, 5]	43239	0.394491	NRCMCS	J21.900	Acute bronchiolitis	penicillin injection
1510000	2	[32, 38]	A	U	6	1510673	1	(0, 5]	43239	0.426632	NRCMCS	J21.900	Acute bronchiolitis	amikacin sulfate injection
1510000	2	[32, 38]	A	U	6	1510672	2	(0, 5]	43239	0.394491	NRCMCS	J21.900	Acute bronchiolitis	penicillin injection
1320000	1	[25, 31]	A	U	3	1321899	2	(5, 17]	43235	0.418113	NRCMCS	J21.901	Acute bronchiolitis	penicillin sodium for injection
1310000	1	[39, 75]	B	T	30	1310404	1	(0, 5]	43178	0.727558	NRCMCS	J21.901	Acute bronchiolitis	Macrolides injection
1310000	1	[39, 75]	B	T	30	1310182	1	(0, 5]	43161	0.499352	NRCMCS	J21.901	Acute bronchiolitis	amoxicillin granules (reforestation)
1310000	1	[39, 75]	B	T	30	1310281	2	[65, 130)	43167	0.387697	NRCMCS	J21.901	Acute bronchiolitis	penicillin
1510000	2	[32, 38]	A	U	6	1510363	2	(0, 5]	43201	0.367292	NRCMCS	J21.900	Acute bronchiolitis	gentamicin injection
1320000	1	[25, 31]	A	U	3	1320299	2	[65, 130)	43168	0.428796	NRCMCS	J21.901	Acute bronchiolitis	amoxicillin capsule
1510000	2	[32, 38]	A	U	6	1510265	1	(5, 17]	43190	0.464468	NRCMCS	J21.900	Acute bronchiolitis	penicillin injection
1510000	2	[32, 38]	A	U	6	1510098	2	(0, 5]	43165	0.449352	NRCMCS	J21.900	Acute bronchiolitis	erythromycin ointment
1510000	2	[32, 38]	A	U	6	1510130	2	[18, 49]	43171	0.722604	NRCMCS	J21.900	Acute bronchiolitis	azithromycin for injection (lyophilized)
1510000	2	[32, 38]	A	U	6	1510159	2	[50, 64]	43172	0.489375	NRCMCS	J21.900	Acute bronchiolitis	Macrolides injection
1290000	1	[39, 75]	A	T	8	1290220	1	[18, 49]	43183	0.457488	NRCMCS	J21.901	Acute bronchiolitis	Macrolides injection
1310000	1	[39, 75]	B	T	30	1310629	1	[50, 64]	43211	0.399306	NRCMCS	J21.901	Acute bronchiolitis	Macrolides injection
1480000	2	[32, 38]	A	C	6	1480323	1	(0, 5]	43192	0.726863	NRCMCS	J21.900	Acute bronchiolitis	penicillin injection
1310000	1	[39, 75]	B	T	30	1310232	2	[65, 130)	43165	0.423275	NRCMCS	J21.901	Acute bronchiolitis	amoxicillin capsule
1590000	1	[39, 75]	C	T	34	1590416	1	(5, 17]	43202	0.366354	NRCMCS	J21.901	Acute bronchiolitis	relying on erythromycin particles
1300000	1	[25, 31]	A	C	4	1301039	2	(5, 17]	43245	0.662292	NRCMCS	J21.900	Acute bronchiolitis	amoxicillin dispersible tablets
1510000	2	[32, 38]	A	U	6	1510596	1	(0, 5]	43228	0.702477	NRCMCS	J21.900	Acute bronchiolitis	penicillin injection
1310000	1	[39, 75]	B	T	30	1310413	2	[65, 130)	43178	0.463808	NRCMCS	J21.901	Acute bronchiolitis	amoxicillin capsule
1310000	1	[39, 75]	B	T	30	1310711	2	(0, 5]	43227	0.462222	NRCMCS	J21.901	Acute bronchiolitis	amoxicillin dispersible tablets
1310000	1	[39, 75]	B	T	30	1310631	1	(5, 17]	43211	0.413495	NRCMCS	J21.901	Acute bronchiolitis	Macrolides injection
1440000	1	[39, 75]	B	C	21	1440366	2	[50, 64]	43162	0.424167	NRCMCS	J21.000	Acute bronchiolitis	azithromycin tablets
1460000	2	[32, 38]	A	U	6	1460353	1	(0, 5]	43200	0.568009	NRCMCS	J21.900	Acute bronchiolitis	penicillin injection
1510000	2	[32, 38]	A	U	6	1510492	1	(0, 5]	43213	0.740903	NRCMCS	J21.900	Acute bronchiolitis	lincomycin injection
1510000	2	[32, 38]	A	U	6	1510089	2	[50, 64]	43165	0.582049	NRCMCS	J21.900	Acute bronchiolitis	ceftriaxone sodium for injection
1510000	2	[32, 38]	A	U	6	1510390	2	(5, 17]	43204	0.389572	NRCMCS	J21.900	Acute bronchiolitis	morpholine hydrochloride tablets (viral)
1560000	1	[32, 38]	A	C	11	1562148	2	(0, 5]	43226	0.434769	NRCMCS	J21.800	Acute bronchiolitis	lincomycin injection
1300000	1	[25, 31]	A	C	4	1300624	2	(5, 17]	43191	0.438854	NRCMCS	J21.900	Acute bronchiolitis	amoxicillin dispersible tablets
1510000	2	[32, 38]	A	U	6	1510010	1	(0, 5]	43134	0.427361	NRCMCS	J21.900	Acute bronchiolitis	penicillin injection
1510000	2	[32, 38]	A	U	6	1510492	1	(0, 5]	43213	0.740903	NRCMCS	J21.900	Acute bronchiolitis	gentamicin injection
1510000	2	[32, 38]	A	U	6	1510408	2	(5, 17]	43205	0.418067	NRCMCS	J21.900	Acute bronchiolitis	gentamicin injection
1310000	1	[39, 75]	B	T	30	1310061	2	[50, 64]	43136	0.703588	NRCMCS	J21.901	Acute bronchiolitis	amoxicillin dispersible tablets
1310000	1	[39, 75]	B	T	30	1310368	2	(5, 17]	43176	0.480208	NRCMCS	J21.901	Acute bronchiolitis	penicillin sodium
1080000	2	[25, 31]	A	C	5	1080315	2	(0, 5]	43175	0.386933	OP	J21.901	Acute bronchiolitis	penicillin sodium for injection
1310000	1	[39, 75]	B	T	30	1310587	2	(5, 17]	43191	0.487176	NRCMCS	J21.901	Acute bronchiolitis	penicillin
1510000	2	[32, 38]	A	U	6	1510498	2	(5, 17]	43214	0.761539	NRCMCS	J21.900	Acute bronchiolitis	roxithromycin dispersible tablet
1190000	1	[32, 38]	B	U	10	1190796	1	[65, 130)	43188	0.385347	NRCMCS	J21.901	Acute bronchiolitis	gentamicin
1310000	1	[39, 75]	B	T	30	1310678	1	[18, 49]	43226	0.329884	NRCMCS	J21.901	Acute bronchiolitis	ceftriaxone sodium for injection
1310000	1	[39, 75]	B	T	30	1310443	2	(0, 5]	43180	0.462639	NRCMCS	J21.901	Acute bronchiolitis	morpholine hydrochloride tablets
1310000	1	[39, 75]	B	T	30	1310497	1	[65, 130)	43185	0.398032	NRCMCS	J21.901	Acute bronchiolitis	morpholine hydrochloride tablets
1590000	1	[39, 75]	C	T	34	1590434	2	[18, 49]	43203	0.35169	NRCMCS	J21.901	Acute bronchiolitis	penicillin sodium
1510000	2	[32, 38]	A	U	6	1510529	2	[18, 49]	43219	0.436609	NRCMCS	J21.900	Acute bronchiolitis	cephalexin capsule
1480000	2	[32, 38]	A	C	6	1480345	2	(0, 5]	43193	0.479907	NRCMCS	J21.900	Acute bronchiolitis	lincomycin injection
1690000	1	[32, 38]	A	U	13	1690122	1	(5, 17]	43175	0.402257	NRCMCS	J21.900	Acute bronchiolitis	penicillin sodium for injection
1400000	1	[32, 38]	B	U	12	1400510	2	[50, 64]	43187	0.433021	NRCMCS	J21.901	Acute bronchiolitis	penicillin injection
1170000	2	[25, 31]	A	U	8	1170204	2	[18, 49]	43140	0.362604	NRCMCS	J21.901	Acute bronchiolitis	cefotaxime sodium for injection
1510000	2	[32, 38]	A	U	6	1510452	2	(0, 5]	43211	0.368542	NRCMCS	J21.900	Acute bronchiolitis	lincomycin injection
1310000	1	[39, 75]	B	T	30	1310644	2	[50, 64]	43216	0.368912	NRCMCS	J21.901	Acute bronchiolitis	penicillin
1510000	2	[32, 38]	A	U	6	1510125	2	(0, 5]	43169	0.534086	NRCMCS	J21.900	Acute bronchiolitis	gentamicin injection
1510000	2	[32, 38]	A	U	6	1510104	1	(5, 17]	43169	0.552569	NRCMCS	J21.900	Acute bronchiolitis	roxithromycin dispersible tablet
1660000	1	[32, 38]	A	T	4	1660146	1	[65, 130)	43160	0.341678	NRCMCS	J21.901	Acute bronchiolitis	penicillin sodium for injection
1510000	2	[32, 38]	A	U	6	1510628	1	[18, 49]	43233	0.641366	NRCMCS	J21.900	Acute bronchiolitis	ceftriaxone sodium for injection
1510000	2	[32, 38]	A	U	6	1510125	2	(0, 5]	43169	0.534086	NRCMCS	J21.900	Acute bronchiolitis	cephalexin capsule
1510000	2	[32, 38]	A	U	6	1510060	2	[65, 130)	43162	0.631238	NRCMCS	J21.900	Acute bronchiolitis	cephalexin capsule
1310000	1	[39, 75]	B	T	30	1310644	2	[50, 64]	43216	0.368912	NRCMCS	J21.901	Acute bronchiolitis	Macrolides injection
1510000	2	[32, 38]	A	U	6	1510635	2	(0, 5]	43233	0.373623	NRCMCS	J21.900	Acute bronchiolitis	gentamicin injection
1510000	2	[32, 38]	A	U	6	1510635	2	(0, 5]	43233	0.373623	NRCMCS	J21.900	Acute bronchiolitis	lincomycin injection
1460000	2	[32, 38]	A	U	6	1460323	2	(0, 5]	43198	0.39206	NRCMCS	J21.900	Acute bronchiolitis	penicillin injection
1510000	2	[32, 38]	A	U	6	1510224	2	[50, 64]	43180	0.486285	NRCMCS	J21.900	Acute bronchiolitis	cefradine capsule
1400000	1	[32, 38]	B	U	12	1401118	1	[50, 64]	43237	0.539282	NRCMCS	J21.800	Acute bronchiolitis	amoxicillin capsule
1310000	1	[39, 75]	B	T	30	1310711	2	(0, 5]	43227	0.462222	NRCMCS	J21.901	Acute bronchiolitis	morpholine hydrochloride tablets
1510000	2	[32, 38]	A	U	6	1510200	2	(5, 17]	43178	0.686632	NRCMCS	J21.900	Acute bronchiolitis	cephalexin capsule
1320000	1	[25, 31]	A	U	3	1321890	1	(0, 5]	43235	0.386181	NRCMCS	J21.901	Acute bronchiolitis	penicillin sodium
1400000	1	[32, 38]	B	U	12	1400319	1	[65, 130)	43173	0.420336	NRCMCS	J21.901	Acute bronchiolitis	amoxicillin capsule
1480000	2	[32, 38]	A	C	6	1480159	2	(5, 17]	43166	0.718032	NRCMCS	J21.900	Acute bronchiolitis	lincomycin injection
1310000	1	[39, 75]	B	T	30	1310222	1	(5, 17]	43165	0.690961	NRCMCS	J21.901	Acute bronchiolitis	morpholine hydrochloride tablets
1310000	1	[39, 75]	B	T	30	1310832	1	(5, 17]	43239	0.43338	NRCMCS	J21.901	Acute bronchiolitis	amoxicillin capsule
1510000	2	[32, 38]	A	U	6	1510492	1	(0, 5]	43213	0.740903	NRCMCS	J21.900	Acute bronchiolitis	morpholine hydrochloride tablets (viral)
1510000	2	[32, 38]	A	U	6	1510256	2	(0, 5]	43190	0.751725	NRCMCS	J21.900	Acute bronchiolitis	cephalexin capsule
1460000	1	[25, 31]	A	C	2	1460347	1	[65, 130)	43224	0.484039	NRCMCS	J21.900	Acute bronchiolitis	lincomycin hydrochloride injection
1510000	2	[32, 38]	A	U	6	1510255	2	[18, 49]	43190	0.734942	NRCMCS	J21.900	Acute bronchiolitis	ampicillin capsule
1320000	1	[25, 31]	A	U	3	1321105	2	(5, 17]	43200	0.377407	NRCMCS	J21.901	Acute bronchiolitis	amoxicillin clavulanate potassium
1680000	1	[32, 38]	A	U	4	1680647	1	(5, 17]	43241	0.355822	NRCMCS	J21.901	Acute bronchiolitis	penicillin sodium for injection
1510000	2	[32, 38]	A	U	6	1510408	2	(5, 17]	43205	0.418067	NRCMCS	J21.900	Acute bronchiolitis	morpholine hydrochloride tablets (viral)
1320000	1	[25, 31]	A	U	3	1320505	2	[18, 49]	43178	0.556192	NRCMCS	J21.901	Acute bronchiolitis	Macrolides injection
1480000	2	[32, 38]	A	C	6	1480639	1	(0, 5]	43248	0.510417	NRCMCS	J21.900	Acute bronchiolitis	gentamicin injection
1480000	2	[32, 38]	A	C	6	1480092	1	(0, 5]	43160	0.440671	NRCMCS	J21.900	Acute bronchiolitis	gentamicin injection
1170000	2	[25, 31]	A	U	8	1170988	2	(0, 5]	43181	0.447847	NRCMCS	J21.900	Acute bronchiolitis	gentamicin
1310000	1	[39, 75]	B	T	30	1311010	2	[50, 64]	43251	0.420544	NRCMCS	J21.901	Acute bronchiolitis	levofloxacin hydrochloride sodium chloride injection
1470000	2	[25, 31]	A	U	6	1470385	2	(5, 17]	43209	0.344861	NRCMCS	J21.800	Acute bronchiolitis	gentamicin sulfate injection
1480000	2	[32, 38]	A	C	6	1480278	1	(0, 5]	43184	0.352025	NRCMCS	J21.900	Acute bronchiolitis	gentamicin injection
1320000	1	[25, 31]	A	U	3	1320446	2	[65, 130)	43174	0.460718	NRCMCS	J21.901	Acute bronchiolitis	amoxicillin dispersible tablets
1320000	1	[25, 31]	A	U	3	1321105	2	(5, 17]	43200	0.377407	NRCMCS	J21.901	Acute bronchiolitis	Macrolides injection
1080000	2	[25, 31]	A	C	5	1080267	1	(0, 5]	43177	0.668785	NRCMCS	J21.901	Acute bronchiolitis	amoxicillin granule
1310000	1	[39, 75]	B	T	30	1310821	1	(0, 5]	43238	0.383935	NRCMCS	J21.901	Acute bronchiolitis	amoxicillin dispersible tablets
1080000	2	[25, 31]	A	C	5	1080943	1	(0, 5]	43229	0.677002	NRCMCS	J21.901	Acute bronchiolitis	cefadroxil granules
1510000	2	[32, 38]	A	U	6	1510049	2	(0, 5]	43141	0.659444	NRCMCS	J21.900	Acute bronchiolitis	gentamicin injection
1310000	1	[39, 75]	B	T	30	1310825	2	(0, 5]	43239	0.714942	NRCMCS	J21.901	Acute bronchiolitis	amoxicillin capsule
1310000	1	[39, 75]	B	T	30	1310825	2	(0, 5]	43239	0.714942	NRCMCS	J21.901	Acute bronchiolitis	penicillin sodium for injection
1080000	2	[25, 31]	A	C	5	1080660	1	(0, 5]	43207	0.501898	NRCMCS	J21.901	Acute bronchiolitis	cefadroxil granules
1310000	1	[39, 75]	B	T	30	1310215	1	(5, 17]	43165	0.588426	NRCMCS	J21.901	Acute bronchiolitis	penicillin sodium
1510000	2	[32, 38]	A	U	6	1510757	1	(0, 5]	43251	0.486539	NRCMCS	J21.900	Acute bronchiolitis	Macrolides granules
1310000	1	[39, 75]	B	T	30	1310708	1	[18, 49]	43227	0.341713	NRCMCS	J21.901	Acute bronchiolitis	ceftriaxone sodium for injection
1440000	1	[39, 75]	B	C	21	1440430	2	(0, 5]	43163	0.469815	NRCMCS	J21.000	Acute bronchiolitis	small noromycin
1310000	1	[39, 75]	B	T	30	1310967	2	[50, 64]	43249	0.341123	NRCMCS	J21.901	Acute bronchiolitis	ceftriaxone sodium for injection
1310000	1	[39, 75]	B	T	30	1310773	2	[50, 64]	43233	0.397118	NRCMCS	J21.901	Acute bronchiolitis	levofloxacin hydrochloride sodium chloride injection
1480000	2	[32, 38]	A	C	6	1480042	1	(0, 5]	43137	0.492778	NRCMCS	J21.900	Acute bronchiolitis	lincomycin hydrochloride injection
1310000	1	[39, 75]	B	T	30	1310399	2	(0, 5]	43178	0.359329	NRCMCS	J21.901	Acute bronchiolitis	gentamicin injection
1440000	1	[39, 75]	B	C	21	1440366	2	[50, 64]	43162	0.424167	NRCMCS	J21.000	Acute bronchiolitis	penicillin
1460000	1	[25, 31]	A	C	2	1460306	1	(0, 5]	43216	0.344329	NRCMCS	J21.900	Acute bronchiolitis	morpholine hydrochloride tablets (viral)
1370000	1	[39, 75]	A	T	7	1370388	1	(0, 5]	43219	0.477037	NRCMCS	J21.801	Acute bronchiolitis	azithromycin for injection (lyophilized)
1310000	1	[39, 75]	B	T	30	1310237	1	[50, 64]	43165	0.4486	NRCMCS	J21.901	Acute bronchiolitis	amoxicillin dispersible tablets
1310000	1	[39, 75]	B	T	30	1310348	1	[18, 49]	43175	0.470729	NRCMCS	J21.901	Acute bronchiolitis	amoxicillin dispersible tablets
1590000	1	[39, 75]	C	T	34	1590466	2	(5, 17]	43205	0.674201	NRCMCS	J21.801	Acute bronchiolitis	morpholine hydrochloride tablets (abob)
1510000	2	[32, 38]	A	U	6	1510429	2	(5, 17]	43207	0.387894	NRCMCS	J21.900	Acute bronchiolitis	lincomycin hydrochloride injection
1490000	1	[32, 38]	A	T	3	1490329	1	(0, 5]	43234	0.837199	NRCMCS	J21.800	Acute bronchiolitis	gentamicin sulfate injection
1480000	2	[32, 38]	A	C	6	1480333	1	[50, 64]	43193	0.744005	NRCMCS	J21.900	Acute bronchiolitis	cefradine capsule
1310000	1	[39, 75]	B	T	30	1310676	2	(5, 17]	43226	0.7314	NRCMCS	J21.901	Acute bronchiolitis	Macrolides injection
1730000	1	[39, 75]	A	C	21	1730078	2	[50, 64]	43166	0.493391	NRCMCS	J21.901	Acute bronchiolitis	ampicillin sodium for injection
1310000	1	[39, 75]	B	T	30	1310222	1	(5, 17]	43165	0.690961	NRCMCS	J21.901	Acute bronchiolitis	penicillin sodium
1310000	1	[39, 75]	B	T	30	1310936	1	(5, 17]	43247	0.439213	NRCMCS	J21.901	Acute bronchiolitis	amoxicillin capsule
1690000	1	[32, 38]	A	U	13	1690039	1	[65, 130)	43169	0.389306	NRCMCS	J21.901	Acute bronchiolitis	penicillin sodium for injection
1310000	1	[39, 75]	B	T	30	1310832	1	(5, 17]	43239	0.43338	NRCMCS	J21.901	Acute bronchiolitis	Macrolides injection
1460000	2	[32, 38]	A	U	6	1460353	1	(0, 5]	43200	0.568009	NRCMCS	J21.900	Acute bronchiolitis	penicillin injection
1310000	1	[39, 75]	B	T	30	1310541	2	(5, 17]	43190	0.616319	NRCMCS	J21.901	Acute bronchiolitis	Macrolides injection
1310000	1	[39, 75]	B	T	30	1310366	2	[18, 49]	43176	0.467222	NRCMCS	J21.901	Acute bronchiolitis	ceftriaxone sodium for injection
1480000	2	[32, 38]	A	C	6	1480278	1	(0, 5]	43184	0.352025	NRCMCS	J21.900	Acute bronchiolitis	penicillin injection
1510000	2	[32, 38]	A	U	6	1510674	1	(0, 5]	43239	0.435579	NRCMCS	J21.900	Acute bronchiolitis	penicillin injection
1510000	2	[32, 38]	A	U	6	1510097	1	(0, 5]	43165	0.436111	NRCMCS	J21.900	Acute bronchiolitis	morpholine hydrochloride tablets (viral)
1510000	2	[32, 38]	A	U	6	1510673	1	(0, 5]	43239	0.426632	NRCMCS	J21.900	Acute bronchiolitis	ampicillin sodium (for injection)
1680000	1	[32, 38]	A	U	4	1680495	1	[65, 130)	43211	0.38	NRCMCS	J21.901	Acute bronchiolitis	clindamycin phosphate injection
1480000	2	[32, 38]	A	C	6	1480313	1	(0, 5]	43190	0.434583	NRCMCS	J21.900	Acute bronchiolitis	lincomycin injection
1510000	2	[32, 38]	A	U	6	1510259	1	(5, 17]	43190	0.394248	NRCMCS	J21.900	Acute bronchiolitis	roxithromycin dispersible tablet
1480000	2	[32, 38]	A	C	6	1480313	1	(0, 5]	43190	0.434583	NRCMCS	J21.900	Acute bronchiolitis	penicillin v potassium tablets
1510000	2	[32, 38]	A	U	6	1510260	1	[65, 130)	43190	0.403495	NRCMCS	J21.900	Acute bronchiolitis	ceftriaxone sodium for injection
1310000	1	[39, 75]	B	T	30	1310404	1	(0, 5]	43178	0.727558	NRCMCS	J21.901	Acute bronchiolitis	penicillin sodium
1480000	2	[32, 38]	A	C	6	1480312	1	(0, 5]	43190	0.362755	NRCMCS	J21.900	Acute bronchiolitis	gentamicin injection
1480000	2	[32, 38]	A	C	6	1480312	1	(0, 5]	43190	0.362755	NRCMCS	J21.900	Acute bronchiolitis	Macrolides injection
1590000	1	[39, 75]	C	T	34	1590414	2	[18, 49]	43202	0.358727	NRCMCS	J21.901	Acute bronchiolitis	clarithromycin capsule
1310000	1	[39, 75]	B	T	30	1310485	1	[18, 49]	43185	0.660035	NRCMCS	J21.901	Acute bronchiolitis	amoxicillin dispersible tablets
1310000	1	[39, 75]	B	T	30	1310485	1	[18, 49]	43185	0.660035	NRCMCS	J21.901	Acute bronchiolitis	levofloxacin capsule
1590000	1	[39, 75]	C	T	34	1590549	2	(0, 5]	43210	0.434468	NRCMCS	J21.800	Acute bronchiolitis	penicillin sodium
1310000	1	[39, 75]	B	T	30	1310629	1	[50, 64]	43211	0.399306	NRCMCS	J21.901	Acute bronchiolitis	ceftriaxone sodium for injection
1510000	2	[32, 38]	A	U	6	1510105	1	[18, 49]	43169	0.553924	NRCMCS	J21.900	Acute bronchiolitis	cefradine capsule
1510000	2	[32, 38]	A	U	6	1510264	1	(0, 5]	43190	0.448356	NRCMCS	J21.900	Acute bronchiolitis	penicillin injection
1170000	2	[25, 31]	A	U	8	1171768	2	[50, 64]	43203	0.472581	NRCMCS	J21.901	Acute bronchiolitis	cefotaxime sodium for injection
1300000	1	[25, 31]	A	C	4	1301039	2	(5, 17]	43245	0.662292	NRCMCS	J21.900	Acute bronchiolitis	morpholine hydrochloride tablets
1460000	2	[32, 38]	A	U	6	1460290	2	(0, 5]	43194	0.407593	NRCMCS	J21.900	Acute bronchiolitis	ceftriaxone sodium for injection
1680000	1	[32, 38]	A	U	4	1680360	1	[65, 130)	43187	0.454132	NRCMCS	J21.901	Acute bronchiolitis	cefotaxime sodium for injection
1480000	2	[32, 38]	A	C	6	1480522	1	(0, 5]	43233	0.437465	NRCMCS	J21.900	Acute bronchiolitis	penicillin injection
1510000	2	[32, 38]	A	U	6	1510063	1	(0, 5]	43162	0.67485	NRCMCS	J21.900	Acute bronchiolitis	cephalexin capsule
1310000	1	[39, 75]	B	T	30	1310491	2	[50, 64]	43185	0.357454	NRCMCS	J21.901	Acute bronchiolitis	penicillin
1510000	2	[32, 38]	A	U	6	1510204	1	(0, 5]	43178	0.426539	NRCMCS	J21.900	Acute bronchiolitis	Macrolides granules
1510000	2	[32, 38]	A	U	6	1510200	2	(5, 17]	43178	0.686632	NRCMCS	J21.900	Acute bronchiolitis	Macrolides injection
1510000	2	[32, 38]	A	U	6	1510427	2	(0, 5]	43207	0.778171	NRCMCS	J21.900	Acute bronchiolitis	cefazolin sodium for injection
1580000	1	[32, 38]	A	T	15	1580267	1	[18, 49]	43171	0.427153	NRCMCS	J21.901	Acute bronchiolitis	penicillin sodium
1510000	2	[32, 38]	A	U	6	1510429	2	(5, 17]	43207	0.387894	NRCMCS	J21.900	Acute bronchiolitis	Macrolides injection
1310000	1	[39, 75]	B	T	30	1310222	1	(5, 17]	43165	0.690961	NRCMCS	J21.901	Acute bronchiolitis	amoxicillin capsule
1440000	1	[39, 75]	B	C	21	1440512	2	[18, 49]	43166	0.572674	OP	J21.901	Acute bronchiolitis	lincomycin hydrochloride injection
1310000	1	[39, 75]	B	T	30	1310293	1	(0, 5]	43167	0.5339	NRCMCS	J21.901	Acute bronchiolitis	gentamicin hydrochloride injection
1320000	1	[25, 31]	A	U	3	1322069	2	[65, 130)	43246	0.609618	NRCMCS	J21.901	Acute bronchiolitis	amoxicillin dispersible tablets
1310000	1	[39, 75]	B	T	30	1310439	2	[50, 64]	43180	0.541921	NRCMCS	J21.901	Acute bronchiolitis	amoxicillin capsule
1190000	1	[32, 38]	B	U	10	1190671	2	(0, 5]	43182	0.442049	NRCMCS	J21.900	Acute bronchiolitis	gentamicin
1310000	1	[39, 75]	B	T	30	1310844	1	(5, 17]	43240	0.404502	NRCMCS	J21.901	Acute bronchiolitis	Macrolides injection
1460000	2	[32, 38]	A	U	6	1460329	2	[50, 64]	43199	0.562928	NRCMCS	J21.900	Acute bronchiolitis	ceftriaxone sodium for injection
1510000	2	[32, 38]	A	U	6	1510472	1	(0, 5]	43212	0.665706	NRCMCS	J21.900	Acute bronchiolitis	Macrolides injection
1480000	2	[32, 38]	A	C	6	1480583	1	(0, 5]	43242	0.352072	NRCMCS	J21.900	Acute bronchiolitis	gentamicin injection
1320000	1	[25, 31]	A	U	3	1320499	2	[18, 49]	43177	0.423102	NRCMCS	J21.901	Acute bronchiolitis	Macrolides injection
1510000	2	[32, 38]	A	U	6	1510012	2	(0, 5]	43134	0.483542	NRCMCS	J21.900	Acute bronchiolitis	morpholine hydrochloride tablets (viral)
1080000	2	[25, 31]	A	C	5	1080901	2	(0, 5]	43227	0.374039	OP	J21.901	Acute bronchiolitis	penicillin sodium for injection
1480000	2	[32, 38]	A	C	6	1480617	1	(0, 5]	43247	0.338646	NRCMCS	J21.900	Acute bronchiolitis	gentamicin injection
1310000	1	[39, 75]	B	T	30	1310243	1	[65, 130)	43165	0.498148	NRCMCS	J21.901	Acute bronchiolitis	levofloxacin capsule
1510000	2	[32, 38]	A	U	6	1510172	2	[65, 130)	43173	0.45765	NRCMCS	J21.900	Acute bronchiolitis	penicillin injection
1510000	2	[32, 38]	A	U	6	1510393	1	(0, 5]	43204	0.440694	NRCMCS	J21.900	Acute bronchiolitis	lincomycin injection
1310000	1	[39, 75]	B	T	30	1310444	2	[50, 64]	43180	0.477118	NRCMCS	J21.901	Acute bronchiolitis	levofloxacin hydrochloride sodium chloride injection
1400000	1	[32, 38]	B	U	12	1401139	1	[65, 130)	43240	0.424734	NRCMCS	J21.901	Acute bronchiolitis	penicillin injection
1510000	2	[32, 38]	A	U	6	1510395	1	(0, 5]	43204	0.469745	NRCMCS	J21.900	Acute bronchiolitis	gentamicin injection
1510000	2	[32, 38]	A	U	6	1510731	2	(0, 5]	43249	0.490301	NRCMCS	J21.900	Acute bronchiolitis	morpholine hydrochloride tablets (viral)
1510000	2	[32, 38]	A	U	6	1510452	2	(0, 5]	43211	0.368542	NRCMCS	J21.900	Acute bronchiolitis	Macrolides injection
1510000	2	[32, 38]	A	U	6	1510396	1	(5, 17]	43204	0.474039	NRCMCS	J21.900	Acute bronchiolitis	ceftriaxone sodium for injection
1510000	2	[32, 38]	A	U	6	1510124	2	(0, 5]	43169	0.512755	NRCMCS	J21.900	Acute bronchiolitis	morpholine hydrochloride tablets (viral)
1390000	2	[25, 31]	A	U	6	1390009	2	[65, 130)	43133	0.472373	NRCMCS	J21.901	Acute bronchiolitis	penicillin injection
1510000	2	[32, 38]	A	U	6	1510219	1	(0, 5]	43180	0.410255	NRCMCS	J21.900	Acute bronchiolitis	penicillin injection
1390000	2	[25, 31]	A	U	6	1390009	2	[65, 130)	43133	0.472373	NRCMCS	J21.901	Acute bronchiolitis	amoxicillin capsule
1310000	1	[39, 75]	B	T	30	1310152	2	[50, 64]	43161	0.575046	NRCMCS	J21.901	Acute bronchiolitis	penicillin sodium for injection
1460000	2	[32, 38]	A	U	6	1460323	2	(0, 5]	43198	0.39206	NRCMCS	J21.900	Acute bronchiolitis	gentamicin injection
1310000	1	[39, 75]	B	T	30	1310644	2	[50, 64]	43216	0.368912	NRCMCS	J21.901	Acute bronchiolitis	morpholine hydrochloride tablets
1310000	1	[39, 75]	B	T	30	1310750	2	(0, 5]	43232	0.742164	NRCMCS	J21.901	Acute bronchiolitis	gentamicin hydrochloride injection
1510000	2	[32, 38]	A	U	6	1510062	1	(0, 5]	43162	0.657338	NRCMCS	J21.900	Acute bronchiolitis	gentamicin injection
1460000	2	[32, 38]	A	U	6	1460323	2	(0, 5]	43198	0.39206	NRCMCS	J21.900	Acute bronchiolitis	penicillin injection
1290000	1	[39, 75]	A	T	8	1290203	1	[18, 49]	43180	0.432778	NRCMCS	J21.901	Acute bronchiolitis	Macrolides injection
1310000	1	[39, 75]	B	T	30	1310861	2	[65, 130)	43241	0.439826	NRCMCS	J21.901	Acute bronchiolitis	amoxicillin capsule
1310000	1	[39, 75]	B	T	30	1310237	1	[50, 64]	43165	0.4486	NRCMCS	J21.901	Acute bronchiolitis	morpholine hydrochloride tablets
1510000	2	[32, 38]	A	U	6	1510202	1	(0, 5]	43178	0.40015	NRCMCS	J21.900	Acute bronchiolitis	gentamicin injection
1320000	1	[25, 31]	A	U	3	1321086	2	(5, 17]	43199	0.408819	NRCMCS	J21.901	Acute bronchiolitis	amoxicillin clavulanate potassium
1510000	2	[32, 38]	A	U	6	1510515	2	(0, 5]	43218	0.47066	NRCMCS	J21.900	Acute bronchiolitis	gentamicin injection
1310000	1	[39, 75]	B	T	30	1310272	1	(0, 5]	43166	0.507454	NRCMCS	J21.901	Acute bronchiolitis	morpholine hydrochloride tablets
1310000	1	[39, 75]	B	T	30	1310439	2	[50, 64]	43180	0.541921	NRCMCS	J21.901	Acute bronchiolitis	penicillin sodium
1480000	2	[32, 38]	A	C	6	1480453	2	(0, 5]	43219	0.519722	NRCMCS	J21.900	Acute bronchiolitis	lincomycin injection
1310000	1	[39, 75]	B	T	30	1310904	1	(5, 17]	43245	0.6861	NRCMCS	J21.901	Acute bronchiolitis	amoxicillin capsule
1490000	1	[32, 38]	A	T	3	1490364	2	[65, 130)	43248	0.698519	NRCMCS	J21.900	Acute bronchiolitis	ceftriaxone sodium for injection
1170000	2	[25, 31]	A	U	8	1171353	2	[50, 64]	43191	0.39412	NRCMCS	J21.901	Acute bronchiolitis	cefotaxime sodium for injection
1310000	1	[39, 75]	B	T	30	1311009	1	(5, 17]	43251	0.412141	NRCMCS	J21.901	Acute bronchiolitis	penicillin sodium
1580000	1	[32, 38]	A	T	15	1580726	2	(5, 17]	43242	0.332986	NRCMCS	J21.801	Acute bronchiolitis	cephalexin capsule
1310000	1	[39, 75]	B	T	30	1310541	2	(5, 17]	43190	0.616319	NRCMCS	J21.901	Acute bronchiolitis	amoxicillin capsule
1400000	1	[32, 38]	B	U	12	1401101	1	[65, 130)	43237	0.347685	NRCMCS	J21.901	Acute bronchiolitis	penicillin injection
1580000	1	[32, 38]	A	T	15	1580053	1	[65, 130)	43138	0.436794	NRCMCS	J21.901	Acute bronchiolitis	amoxicillin capsule
1590000	1	[39, 75]	C	T	34	1590405	2	[50, 64]	43201	0.396539	OP	J21.901	Acute bronchiolitis	amikacin sulfate injection
1170000	2	[25, 31]	A	U	8	1170988	2	(0, 5]	43181	0.447847	NRCMCS	J21.900	Acute bronchiolitis	amoxicillin dispersible tablets
1320000	1	[25, 31]	A	U	3	1320933	2	(5, 17]	43194	0.509213	NRCMCS	J21.901	Acute bronchiolitis	amoxicillin clavulanate potassium
1310000	1	[39, 75]	B	T	30	1310211	2	[65, 130)	43165	0.557419	NRCMCS	J21.901	Acute bronchiolitis	morpholine hydrochloride tablets
1310000	1	[39, 75]	B	T	30	1310963	1	[18, 49]	43249	0.664375	NRCMCS	J21.901	Acute bronchiolitis	amoxicillin dispersible tablets
1310000	1	[39, 75]	B	T	30	1310461	2	[65, 130)	43184	0.606516	NRCMCS	J21.901	Acute bronchiolitis	Macrolides injection
1310000	1	[39, 75]	B	T	30	1310963	1	[18, 49]	43249	0.664375	NRCMCS	J21.901	Acute bronchiolitis	morpholine hydrochloride tablets
1510000	2	[32, 38]	A	U	6	1510192	2	(0, 5]	43177	0.65022	NRCMCS	J21.900	Acute bronchiolitis	Macrolides injection
1510000	2	[32, 38]	A	U	6	1510072	1	(0, 5]	43163	0.414873	NRCMCS	J21.900	Acute bronchiolitis	morpholine hydrochloride tablets (viral)
1510000	2	[32, 38]	A	U	6	1510197	2	(0, 5]	43177	0.441979	NRCMCS	J21.900	Acute bronchiolitis	morpholine hydrochloride tablets (viral)
1310000	1	[39, 75]	B	T	30	1310826	1	(0, 5]	43239	0.725394	NRCMCS	J21.901	Acute bronchiolitis	gentamicin hydrochloride injection
1310000	1	[39, 75]	B	T	30	1310826	1	(0, 5]	43239	0.725394	NRCMCS	J21.901	Acute bronchiolitis	Macrolides injection
1510000	2	[32, 38]	A	U	6	1510239	2	[18, 49]	43187	0.640116	NRCMCS	J21.900	Acute bronchiolitis	gentamicin injection
1310000	1	[39, 75]	B	T	30	1310215	1	(5, 17]	43165	0.588426	NRCMCS	J21.901	Acute bronchiolitis	penicillin
1300000	1	[25, 31]	A	C	4	1301020	1	[18, 49]	43241	0.48088	NRCMCS	J21.800	Acute bronchiolitis	amoxicillin capsule
1080000	2	[25, 31]	A	C	5	1080952	1	(0, 5]	43229	0.368125	NRCMCS	J21.901	Acute bronchiolitis	cefadroxil granules
1310000	1	[39, 75]	B	T	30	1310268	2	(5, 17]	43166	0.494803	NRCMCS	J21.901	Acute bronchiolitis	amoxicillin capsule
1510000	2	[32, 38]	A	U	6	1510756	1	(0, 5]	43251	0.392963	NRCMCS	J21.900	Acute bronchiolitis	morpholine hydrochloride tablets (viral)
1290000	1	[39, 75]	A	T	8	1290018	1	[65, 130)	43133	0.54963	NRCMCS	J21.901	Acute bronchiolitis	Macrolides injection
1310000	1	[39, 75]	B	T	30	1310965	1	(5, 17]	43249	0.680625	NRCMCS	J21.901	Acute bronchiolitis	amoxicillin dispersible tablets
1310000	1	[39, 75]	B	T	30	1310773	2	[50, 64]	43233	0.397118	NRCMCS	J21.901	Acute bronchiolitis	Macrolides injection
1690000	1	[32, 38]	A	U	13	1690249	2	[18, 49]	43186	0.36853	NRCMCS	J21.900	Acute bronchiolitis	amoxicillin capsule
1190000	1	[32, 38]	B	U	10	1190404	2	[18, 49]	43172	0.447002	NRCMCS	J21.901	Acute bronchiolitis	ceftriaxone sodium for injection
1310000	1	[39, 75]	B	T	30	1310863	1	(0, 5]	43241	0.466551	NRCMCS	J21.901	Acute bronchiolitis	amikacin sulfate injection
1510000	2	[32, 38]	A	U	6	1510224	2	[50, 64]	43180	0.486285	NRCMCS	J21.900	Acute bronchiolitis	penicillin injection
1320000	1	[25, 31]	A	U	3	1321857	2	(5, 17]	43233	0.438912	NRCMCS	J21.901	Acute bronchiolitis	ampicillin sodium capsule
1560000	1	[32, 38]	A	C	11	1562148	2	(0, 5]	43226	0.434769	NRCMCS	J21.800	Acute bronchiolitis	amoxicillin dispersible tablets
1310000	1	[39, 75]	B	T	30	1310272	1	(0, 5]	43166	0.507454	NRCMCS	J21.901	Acute bronchiolitis	amoxicillin dispersible tablets
1310000	1	[39, 75]	B	T	30	1310271	1	(5, 17]	43166	0.505197	NRCMCS	J21.800	Acute bronchiolitis	amoxicillin capsule
1580000	1	[32, 38]	A	T	15	1580267	1	[18, 49]	43171	0.427153	NRCMCS	J21.901	Acute bronchiolitis	levofloxacin hydrochloride capsule
1580000	1	[32, 38]	A	T	15	1580726	2	(5, 17]	43242	0.332986	NRCMCS	J21.801	Acute bronchiolitis	morpholine hydrochloride tablets (abob)
1320000	1	[25, 31]	A	U	3	1321117	1	[50, 64]	43200	0.513449	NRCMCS	J21.901	Acute bronchiolitis	amoxicillin capsule
1730000	1	[39, 75]	A	C	21	1730078	2	[50, 64]	43166	0.493391	NRCMCS	J21.901	Acute bronchiolitis	levofloxacin hydrochloride sodium chloride injection
1510000	2	[32, 38]	A	U	6	1510112	2	[18, 49]	43169	0.706586	NRCMCS	J21.900	Acute bronchiolitis	penicillin injection
1310000	1	[39, 75]	B	T	30	1310776	1	(0, 5]	43234	0.401042	NRCMCS	J21.901	Acute bronchiolitis	penicillin sodium
1510000	2	[32, 38]	A	U	6	1510010	1	(0, 5]	43134	0.427361	NRCMCS	J21.900	Acute bronchiolitis	gentamicin injection
1510000	2	[32, 38]	A	U	6	1510580	2	(0, 5]	43227	0.555	NRCMCS	J21.900	Acute bronchiolitis	gentamicin injection
1480000	2	[32, 38]	A	C	6	1480230	2	(5, 17]	43179	0.421887	NRCMCS	J21.800	Acute bronchiolitis	gentamicin sulfate injection
1510000	2	[32, 38]	A	U	6	1510106	1	(5, 17]	43169	0.569201	NRCMCS	J21.900	Acute bronchiolitis	ceftriaxone sodium for injection
1310000	1	[39, 75]	B	T	30	1310560	1	[65, 130)	43190	0.517639	NRCMCS	J21.901	Acute bronchiolitis	ceftriaxone sodium for injection
1460000	2	[32, 38]	A	U	6	1460329	2	[50, 64]	43199	0.562928	NRCMCS	J21.900	Acute bronchiolitis	ceftriaxone sodium for injection
1190000	1	[32, 38]	B	U	10	1190826	1	[65, 130)	43189	0.353738	NRCMCS	J21.901	Acute bronchiolitis	cefotaxime sodium for injection
1580000	1	[32, 38]	A	T	15	1580472	1	[50, 64]	43186	0.440243	NRCMCS	J21.901	Acute bronchiolitis	penicillin sodium
1590000	1	[39, 75]	C	T	34	1590538	1	(5, 17]	43210	0.597627	NRCMCS	J21.901	Acute bronchiolitis	amoxicillin granules [reforestation]
1310000	1	[39, 75]	B	T	30	1310783	1	[50, 64]	43236	0.350197	NRCMCS	J21.901	Acute bronchiolitis	amoxicillin capsule
1310000	1	[39, 75]	B	T	30	1310404	1	(0, 5]	43178	0.727558	NRCMCS	J21.901	Acute bronchiolitis	gentamicin hydrochloride injection
1310000	1	[39, 75]	B	T	30	1310532	1	(0, 5]	43189	0.46912	NRCMCS	J21.901	Acute bronchiolitis	penicillin sodium
1080000	2	[25, 31]	A	C	5	1080866	2	(0, 5]	43227	0.374039	OP	J21.901	Acute bronchiolitis	penicillin sodium for injection
1310000	1	[39, 75]	B	T	30	1310533	2	(5, 17]	43189	0.538461	NRCMCS	J21.901	Acute bronchiolitis	Macrolides injection
1510000	2	[32, 38]	A	U	6	1510589	2	(0, 5]	43227	0.377361	NRCMCS	J21.900	Acute bronchiolitis	gentamicin injection
1310000	1	[39, 75]	B	T	30	1310533	2	(5, 17]	43189	0.538461	NRCMCS	J21.901	Acute bronchiolitis	morpholine hydrochloride tablets
1310000	1	[39, 75]	B	T	30	1310575	1	[65, 130)	43191	0.418368	NRCMCS	J21.901	Acute bronchiolitis	amoxicillin capsule
1710000	2	[39, 75]	A	C	21	1710635	2	[65, 130)	43208	0.423785	NRCMCS	J21.901	Acute bronchiolitis	penicillin sodium for injection
1310000	1	[39, 75]	B	T	30	1310361	1	(5, 17]	43176	0.417951	NRCMCS	J21.901	Acute bronchiolitis	Macrolides injection
1590000	1	[39, 75]	C	T	34	1590545	2	[65, 130)	43210	0.38316	NRCMCS	J21.901	Acute bronchiolitis	cefuroxime sodium for injection
1590000	1	[39, 75]	C	T	34	1590548	2	[18, 49]	43210	0.392824	NRCMCS	J21.901	Acute bronchiolitis	(plastic bottle) levofloxacin hydrochloride injection
1400000	1	[32, 38]	B	U	12	1400485	1	[65, 130)	43186	0.528275	NRCMCS	J21.901	Acute bronchiolitis	amoxicillin capsule
1510000	2	[32, 38]	A	U	6	1510159	2	[50, 64]	43172	0.489375	NRCMCS	J21.900	Acute bronchiolitis	gentamicin injection
1080000	2	[25, 31]	A	C	5	1080005	1	(0, 5]	43132	0.559688	NRCMCS	J21.901	Acute bronchiolitis	amoxicillin granule
1310000	1	[39, 75]	B	T	30	1310863	1	(0, 5]	43241	0.466551	NRCMCS	J21.901	Acute bronchiolitis	Macrolides injection
1320000	1	[25, 31]	A	U	3	1320855	1	[65, 130)	43192	0.40669	NRCMCS	J21.901	Acute bronchiolitis	penicillin
1510000	2	[32, 38]	A	U	6	1510265	1	(5, 17]	43190	0.464468	NRCMCS	J21.900	Acute bronchiolitis	cephalexin capsule
1310000	1	[39, 75]	B	T	30	1310788	2	[18, 49]	43236	0.392975	NRCMCS	J21.901	Acute bronchiolitis	penicillin
1310000	1	[39, 75]	B	T	30	1310384	1	(5, 17]	43177	0.385243	NRCMCS	J21.901	Acute bronchiolitis	Macrolides injection
1080000	2	[25, 31]	A	C	5	1081115	1	(0, 5]	43240	0.34787	NRCMCS	J21.901	Acute bronchiolitis	amoxicillin clavulanate potassium dispersible tablets
1510000	2	[32, 38]	A	U	6	1510592	1	[50, 64]	43227	0.439352	NRCMCS	J21.900	Acute bronchiolitis	amikacin sulfate injection
1590000	1	[39, 75]	C	T	34	1590424	2	[50, 64]	43202	0.44794	NRCMCS	J21.901	Acute bronchiolitis	clarithromycin capsule
1560000	1	[32, 38]	A	C	11	1562148	2	(0, 5]	43226	0.434769	NRCMCS	J21.800	Acute bronchiolitis	amoxicillin granule
1400000	1	[32, 38]	B	U	12	1400798	1	[65, 130)	43212	0.353056	NRCMCS	J21.901	Acute bronchiolitis	amoxicillin capsule
1510000	2	[32, 38]	A	U	6	1510513	2	[50, 64]	43218	0.444028	NRCMCS	J21.900	Acute bronchiolitis	penicillin powder needle
1310000	1	[39, 75]	B	T	30	1310776	1	(0, 5]	43234	0.401042	NRCMCS	J21.901	Acute bronchiolitis	Macrolides granules
1590000	1	[39, 75]	C	T	34	1590493	2	(0, 5]	43206	0.418021	NRCMCS	J21.800	Acute bronchiolitis	(Macrolides) Macrolides injection
1310000	1	[39, 75]	B	T	30	1310271	1	(5, 17]	43166	0.505197	NRCMCS	J21.800	Acute bronchiolitis	morpholine hydrochloride tablets
1700000	2	[25, 31]	A	C	3	1700322	2	[65, 130)	43190	0.360359	NRCMCS	J21.800	Acute bronchiolitis	Macrolides injection
1510000	2	[32, 38]	A	U	6	1510010	1	(0, 5]	43134	0.427361	NRCMCS	J21.900	Acute bronchiolitis	penicillin injection
1310000	1	[39, 75]	B	T	30	1311009	1	(5, 17]	43251	0.412141	NRCMCS	J21.901	Acute bronchiolitis	morpholine hydrochloride tablets
1310000	1	[39, 75]	B	T	30	1310847	1	(0, 5]	43240	0.422465	NRCMCS	J21.901	Acute bronchiolitis	Macrolides injection
1190000	1	[32, 38]	B	U	10	1190671	2	(0, 5]	43182	0.442049	NRCMCS	J21.900	Acute bronchiolitis	cefotaxime sodium for injection
1460000	2	[32, 38]	A	U	6	1460329	2	[50, 64]	43199	0.562928	NRCMCS	J21.900	Acute bronchiolitis	ampicillin capsule (an bixian)
1510000	2	[32, 38]	A	U	6	1510670	1	(0, 5]	43239	0.377095	NRCMCS	J21.900	Acute bronchiolitis	penicillin injection
1460000	2	[32, 38]	A	U	6	1460275	1	(0, 5]	43191	0.464398	NRCMCS	J21.900	Acute bronchiolitis	gentamicin injection
1480000	2	[32, 38]	A	C	6	1480141	1	(0, 5]	43164	0.47441	NRCMCS	J21.900	Acute bronchiolitis	gentamicin injection
1310000	1	[39, 75]	B	T	30	1310798	1	[65, 130)	43236	0.523113	NRCMCS	J21.901	Acute bronchiolitis	penicillin
1310000	1	[39, 75]	B	T	30	1310798	1	[65, 130)	43236	0.523113	NRCMCS	J21.901	Acute bronchiolitis	penicillin sodium
1310000	1	[39, 75]	B	T	30	1310197	2	(5, 17]	43162	0.422083	NRCMCS	J21.901	Acute bronchiolitis	amoxicillin capsule
1310000	1	[39, 75]	B	T	30	1310243	1	[65, 130)	43165	0.498148	NRCMCS	J21.901	Acute bronchiolitis	amoxicillin capsule
1510000	2	[32, 38]	A	U	6	1510393	1	(0, 5]	43204	0.440694	NRCMCS	J21.900	Acute bronchiolitis	Macrolides injection
1590000	1	[39, 75]	C	T	34	1590433	2	[50, 64]	43203	0.344051	NRCMCS	J21.801	Acute bronchiolitis	amikacin sulfate injection
1510000	2	[32, 38]	A	U	6	1510529	2	[18, 49]	43219	0.436609	NRCMCS	J21.900	Acute bronchiolitis	gentamicin injection
1310000	1	[39, 75]	B	T	30	1310444	2	[50, 64]	43180	0.477118	NRCMCS	J21.901	Acute bronchiolitis	amoxicillin dispersible tablets
1480000	2	[32, 38]	A	C	6	1480459	1	[50, 64]	43221	0.551273	NRCMCS	J21.900	Acute bronchiolitis	ampicillin capsule
1510000	2	[32, 38]	A	U	6	1510454	1	(0, 5]	43211	0.384641	NRCMCS	J21.900	Acute bronchiolitis	morpholine hydrochloride tablets (viral)
1510000	2	[32, 38]	A	U	6	1510452	2	(0, 5]	43211	0.368542	NRCMCS	J21.900	Acute bronchiolitis	gentamicin injection
1510000	2	[32, 38]	A	U	6	1510454	1	(0, 5]	43211	0.384641	NRCMCS	J21.900	Acute bronchiolitis	lincomycin injection
1310000	1	[39, 75]	B	T	30	1310504	1	[50, 64]	43185	0.445694	NRCMCS	J21.901	Acute bronchiolitis	amoxicillin dispersible tablets
1310000	1	[39, 75]	B	T	30	1310381	1	(5, 17]	43177	0.363484	NRCMCS	J21.901	Acute bronchiolitis	penicillin sodium
1310000	1	[39, 75]	B	T	30	1310383	1	(5, 17]	43177	0.372743	NRCMCS	J21.901	Acute bronchiolitis	fluconazole tablets
1310000	1	[39, 75]	B	T	30	1310643	1	[18, 49]	43216	0.704653	NRCMCS	J21.901	Acute bronchiolitis	amoxicillin capsule
1510000	2	[32, 38]	A	U	6	1510219	1	(0, 5]	43180	0.410255	NRCMCS	J21.900	Acute bronchiolitis	Macrolides granules
1310000	1	[39, 75]	B	T	30	1310644	2	[50, 64]	43216	0.368912	NRCMCS	J21.901	Acute bronchiolitis	amoxicillin capsule
1460000	2	[32, 38]	A	U	6	1460324	2	(5, 17]	43198	0.396829	NRCMCS	J21.900	Acute bronchiolitis	morpholine hydrochloride tablets (viral)
1460000	2	[32, 38]	A	U	6	1460321	2	(0, 5]	43198	0.732812	NRCMCS	J21.900	Acute bronchiolitis	penicillin injection
1390000	2	[25, 31]	A	U	6	1390645	2	[18, 49]	43199	0.563808	NRCMCS	J21.900	Acute bronchiolitis	cefoperazone sulbactam sodium for injection
1290000	1	[39, 75]	A	T	8	1290018	1	[65, 130)	43133	0.54963	NRCMCS	J21.901	Acute bronchiolitis	amoxicillin capsule
1310000	1	[39, 75]	B	T	30	1310136	2	[65, 130)	43160	0.365521	NRCMCS	J21.901	Acute bronchiolitis	ceftriaxone sodium for injection
1490000	1	[32, 38]	A	T	3	1490265	2	[65, 130)	43212	0.372928	NRCMCS	J21.901	Acute bronchiolitis	levofloxacin hydrochloride injection (plastic)
1310000	1	[39, 75]	B	T	30	1310928	2	(0, 5]	43246	0.477535	NRCMCS	J21.901	Acute bronchiolitis	cefaclor dry suspension
1310000	1	[39, 75]	B	T	30	1310205	1	[50, 64]	43162	0.453553	NRCMCS	J21.901	Acute bronchiolitis	metronidazole tablets
1310000	1	[39, 75]	B	T	30	1310161	1	[50, 64]	43161	0.721586	NRCMCS	J21.901	Acute bronchiolitis	amoxicillin capsule
1080000	2	[25, 31]	A	C	5	1080752	1	(0, 5]	43213	0.461956	NRCMCS	J21.901	Acute bronchiolitis	azithromycin granule
1590000	1	[39, 75]	C	T	34	1590466	2	(5, 17]	43205	0.674201	NRCMCS	J21.801	Acute bronchiolitis	amoxicillin dispersible tablets
1480000	2	[32, 38]	A	C	6	1480560	2	(0, 5]	43240	0.576111	NRCMCS	J21.900	Acute bronchiolitis	gentamicin injection
1500000	2	[39, 75]	B	U	23	1500103	1	[65, 130)	43172	0.529803	NRCMCS	J21.901	Acute bronchiolitis	azithromycin for injection (lyophilized)
1320000	1	[25, 31]	A	U	3	1321105	2	(5, 17]	43200	0.377407	NRCMCS	J21.901	Acute bronchiolitis	penicillin sodium
1580000	1	[32, 38]	A	T	15	1580726	2	(5, 17]	43242	0.332986	NRCMCS	J21.801	Acute bronchiolitis	penicillin sodium
1310000	1	[39, 75]	B	T	30	1310847	1	(0, 5]	43240	0.422465	NRCMCS	J21.901	Acute bronchiolitis	gentamicin hydrochloride injection
1510000	2	[32, 38]	A	U	6	1510192	2	(0, 5]	43177	0.65022	NRCMCS	J21.900	Acute bronchiolitis	lincomycin hydrochloride injection
1310000	1	[39, 75]	B	T	30	1311009	1	(5, 17]	43251	0.412141	NRCMCS	J21.901	Acute bronchiolitis	Macrolides injection
1460000	1	[25, 31]	A	C	2	1460347	1	[65, 130)	43224	0.484039	NRCMCS	J21.900	Acute bronchiolitis	ceftriaxone sodium for injection
1310000	1	[39, 75]	B	T	30	1310368	2	(5, 17]	43176	0.480208	NRCMCS	J21.901	Acute bronchiolitis	amoxicillin capsule
1310000	1	[39, 75]	B	T	30	1310366	2	[18, 49]	43176	0.467222	NRCMCS	J21.901	Acute bronchiolitis	Macrolides injection
1510000	2	[32, 38]	A	U	6	1510093	2	(0, 5]	43165	0.359965	NRCMCS	J21.900	Acute bronchiolitis	cephalexin capsule
1320000	1	[25, 31]	A	U	3	1320933	2	(5, 17]	43194	0.509213	NRCMCS	J21.901	Acute bronchiolitis	penicillin sodium
1310000	1	[39, 75]	B	T	30	1310435	1	(0, 5]	43179	0.466458	NRCMCS	J21.901	Acute bronchiolitis	penicillin sodium
1320000	1	[25, 31]	A	U	3	1320499	2	[18, 49]	43177	0.423102	NRCMCS	J21.901	Acute bronchiolitis	ceftriaxone sodium for injection
1400000	1	[32, 38]	B	U	12	1400994	2	[50, 64]	43229	0.564155	NRCMCS	J21.901	Acute bronchiolitis	penicillin injection
1510000	2	[32, 38]	A	U	6	1510413	2	(0, 5]	43206	0.715775	NRCMCS	J21.900	Acute bronchiolitis	morpholine hydrochloride tablets (viral)
1310000	1	[39, 75]	B	T	30	1310391	1	(5, 17]	43177	0.430127	NRCMCS	J21.901	Acute bronchiolitis	amoxicillin capsule
1310000	1	[39, 75]	B	T	30	1310030	1	[65, 130)	43134	0.423403	NRCMCS	J21.901	Acute bronchiolitis	morpholine hydrochloride tablets
1510000	2	[32, 38]	A	U	6	1510646	1	(5, 17]	43234	0.415208	NRCMCS	J21.900	Acute bronchiolitis	gentamicin injection
1310000	1	[39, 75]	B	T	30	1310961	2	[50, 64]	43249	0.640463	NRCMCS	J21.901	Acute bronchiolitis	penicillin sodium
1310000	1	[39, 75]	B	T	30	1310821	1	(0, 5]	43238	0.383935	NRCMCS	J21.901	Acute bronchiolitis	penicillin sodium
1590000	1	[39, 75]	C	T	34	1590520	1	(5, 17]	43209	0.358032	NRCMCS	J21.901	Acute bronchiolitis	(Macrolides) Macrolides injection
1460000	2	[32, 38]	A	U	6	1460338	1	(0, 5]	43199	0.703623	NRCMCS	J21.900	Acute bronchiolitis	gentamicin injection
1290000	1	[39, 75]	A	T	8	1290203	1	[18, 49]	43180	0.432778	NRCMCS	J21.901	Acute bronchiolitis	penicillin
1310000	1	[39, 75]	B	T	30	1310465	1	(0, 5]	43184	0.697199	NRCMCS	J21.901	Acute bronchiolitis	Macrolides injection
1510000	2	[32, 38]	A	U	6	1510239	2	[18, 49]	43187	0.640116	NRCMCS	J21.900	Acute bronchiolitis	penicillin injection
1510000	2	[32, 38]	A	U	6	1510076	2	(0, 5]	43164	0.55809	NRCMCS	J21.900	Acute bronchiolitis	morpholine hydrochloride tablets (viral)
[truncated: 96,363 more rows]
